# Supplementary material for: RFECS: A Random-Forest Based Algorithm for Enhancer Identification from Chromatin State
Source: PLoS Comput Biol. 2013 Mar 14;9(3):e1002968. doi: 10.1371/journal.pcbi.1002968 (PMC3597546; doi:10.1371/journal.pcbi.1002968)
Supplement: Table S2 — p300 binding sites in H1 overlapping DNase-I hypersensitivity sites and distal to known UCSC and Gencode TSS. (XLS) [file pcbi.1002968.s009.xls]

## Sheet: Sheet1
Table S2.p300 binding sites in H1 overlapping DNase-I hypersensitivity sites and distal to known UCSC and Gencode TSS
Chromosome	Location
chr1	960203
chr1	2071620
chr1	5286016
chr1	5485076
chr1	5957526
chr1	6035457
chr1	6101699
chr1	6474607
chr1	6780299
chr1	7017010
chr1	7596395
chr1	8035564
chr1	8052049
chr1	8227317
chr1	8257975
chr1	8374543
chr1	8520290
chr1	9380269
chr1	9489083
chr1	9516048
chr1	9687300
chr1	9844804
chr1	9989678
chr1	10378411
chr1	10475675
chr1	10579442
chr1	11397766
chr1	11416516
chr1	11785868
chr1	11845397
chr1	12127965
chr1	12514219
chr1	12696691
chr1	12719196
chr1	14463069
chr1	14920078
chr1	15068944
chr1	15379963
chr1	15711072
chr1	16359483
chr1	16442616
chr1	16494379
chr1	17760729
chr1	17796766
chr1	17812025
chr1	17829043
chr1	17877279
chr1	18417355
chr1	18621455
chr1	18625023
chr1	18902260
chr1	19980376
chr1	20042236
chr1	20775351
chr1	20849055
chr1	21596920
chr1	21985783
chr1	22271113
chr1	22572562
chr1	22591557
chr1	22647331
chr1	23589952
chr1	23866504
chr1	23888981
chr1	23925140
chr1	24329911
chr1	24477145
chr1	25066576
chr1	26481471
chr1	26648243
chr1	26690463
chr1	26745688
chr1	27326137
chr1	27333724
chr1	27715100
chr1	27756583
chr1	27933981
chr1	28929552
chr1	29529534
chr1	29575896
chr1	29598446
chr1	29658921
chr1	29706245
chr1	29828360
chr1	29839994
chr1	30447383
chr1	31628236
chr1	31643813
chr1	32029888
chr1	32059757
chr1	32903878
chr1	33178010
chr1	33225874
chr1	33446379
chr1	33450147
chr1	33808140
chr1	34654270
chr1	35063690
chr1	35856929
chr1	36653985
chr1	36839574
chr1	37041873
chr1	37169511
chr1	37486475
chr1	37700812
chr1	38648977
chr1	38736301
chr1	38751761
chr1	38758091
chr1	38955672
chr1	38968663
chr1	39269888
chr1	39301137
chr1	39467400
chr1	39607855
chr1	39636607
chr1	39696441
chr1	39844147
chr1	40359048
chr1	40388267
chr1	40439330
chr1	40498169
chr1	40804542
chr1	41418349
chr1	41837599
chr1	42289394
chr1	43693070
chr1	43703986
chr1	44126270
chr1	44784238
chr1	44805588
chr1	44973399
chr1	46392224
chr1	46502948
chr1	46932477
chr1	46983007
chr1	47674282
chr1	48251406
chr1	48363947
chr1	48449611
chr1	48463398
chr1	48471368
chr1	48509432
chr1	51166024
chr1	52814494
chr1	53152095
chr1	54954167
chr1	55279361
chr1	55410956
chr1	55428419
chr1	55487926
chr1	56836394
chr1	56902935
chr1	57001163
chr1	57009683
chr1	57015994
chr1	57671827
chr1	58066279
chr1	58453398
chr1	58472482
chr1	58497302
chr1	58497835
chr1	58857998
chr1	59538548
chr1	59550116
chr1	59582701
chr1	60225301
chr1	60366530
chr1	60463339
chr1	61471463
chr1	61714293
chr1	61750134
chr1	62647421
chr1	62664236
chr1	63655533
chr1	63664921
chr1	63760610
chr1	63796472
chr1	64023330
chr1	64157816
chr1	64197031
chr1	64248836
chr1	64602944
chr1	64963361
chr1	64984612
chr1	65108918
chr1	65744958
chr1	66153546
chr1	66816082
chr1	67563148
chr1	67808070
chr1	67865081
chr1	67924905
chr1	67981520
chr1	68021327
chr1	68215377
chr1	68319512
chr1	68742351
chr1	68759953
chr1	69443085
chr1	69710133
chr1	71928149
chr1	73136799
chr1	73531442
chr1	74711076
chr1	75540602
chr1	75549090
chr1	76095815
chr1	76185732
chr1	76518828
chr1	76696765
chr1	76716167
chr1	76967461
chr1	77049092
chr1	77980322
chr1	79659297
chr1	79728564
chr1	80647247
chr1	81778378
chr1	81843287
chr1	82013466
chr1	82130226
chr1	82148272
chr1	82314750
chr1	82444776
chr1	83313937
chr1	84436693
chr1	85508306
chr1	85859305
chr1	85940222
chr1	85987393
chr1	88601466
chr1	89996430
chr1	90376649
chr1	90384346
chr1	90398694
chr1	91027717
chr1	91274849
chr1	91392703
chr1	91589421
chr1	91711176
chr1	91748478
chr1	92012689
chr1	92083252
chr1	92110753
chr1	92256922
chr1	93876779
chr1	94102016
chr1	94273133
chr1	94279765
chr1	94385538
chr1	94994101
chr1	95126712
chr1	95132541
chr1	95154329
chr1	95360447
chr1	95873723
chr1	95984088
chr1	96941102
chr1	96988207
chr1	97046688
chr1	97580580
chr1	98336349
chr1	102308932
chr1	102573299
chr1	103241838
chr1	107066228
chr1	107819840
chr1	107974893
chr1	108293165
chr1	108668298
chr1	110183066
chr1	110316432
chr1	110415921
chr1	110466254
chr1	110473922
chr1	110503154
chr1	111765694
chr1	112024505
chr1	112290056
chr1	112549983
chr1	113337703
chr1	113352045
chr1	113454364
chr1	113570409
chr1	113584996
chr1	114566804
chr1	114576114
chr1	114825667
chr1	114828938
chr1	114889322
chr1	116260332
chr1	116512345
chr1	116681805
chr1	117403989
chr1	117811826
chr1	117889328
chr1	119527149
chr1	145092688
chr1	145112996
chr1	146808269
chr1	147196277
chr1	150540825
chr1	150577393
chr1	151267677
chr1	151707718
chr1	151833504
chr1	153095562
chr1	153571509
chr1	153718112
chr1	154851117
chr1	156060711
chr1	156195412
chr1	156475268
chr1	156554767
chr1	156578045
chr1	156643699
chr1	156717175
chr1	156860110
chr1	157211139
chr1	157243499
chr1	157536397
chr1	158095025
chr1	158476380
chr1	159189271
chr1	159906413
chr1	160079346
chr1	160132291
chr1	160951541
chr1	162114833
chr1	162117725
chr1	162218963
chr1	163369936
chr1	163566867
chr1	164571416
chr1	164574678
chr1	164756820
chr1	166879849
chr1	166919593
chr1	167036068
chr1	167674693
chr1	167739562
chr1	167772730
chr1	167831429
chr1	169257447
chr1	169317898
chr1	169498745
chr1	169750714
chr1	170473102
chr1	171182877
chr1	171189893
chr1	171196089
chr1	171401297
chr1	171610684
chr1	171624844
chr1	171879171
chr1	172329839
chr1	172445543
chr1	173369668
chr1	174999076
chr1	175099640
chr1	175766928
chr1	175777985
chr1	177013766
chr1	177763948
chr1	178001135
chr1	178252744
chr1	179498793
chr1	180208860
chr1	180323309
chr1	181473622
chr1	181578315
chr1	181906300
chr1	181939226
chr1	182070735
chr1	182585543
chr1	182631897
chr1	182775579
chr1	182927190
chr1	183290466
chr1	183300794
chr1	183592591
chr1	183840572
chr1	184037656
chr1	184467283
chr1	184638803
chr1	185501139
chr1	185615675
chr1	185881855
chr1	186181936
chr1	187016614
chr1	188058799
chr1	193710572
chr1	197409020
chr1	197564587
chr1	197780125
chr1	197783634
chr1	198671080
chr1	198711107
chr1	199432853
chr1	200017589
chr1	200050802
chr1	200195541
chr1	200458031
chr1	200885477
chr1	201316996
chr1	201481263
chr1	201762364
chr1	202088281
chr1	202104502
chr1	202284903
chr1	202331063
chr1	203087047
chr1	203518603
chr1	203954385
chr1	203965422
chr1	204034630
chr1	204049352
chr1	204053684
chr1	204131808
chr1	204273330
chr1	204320238
chr1	204367877
chr1	204534982
chr1	204616867
chr1	204684128
chr1	204733118
chr1	204893389
chr1	205160913
chr1	205263908
chr1	205270757
chr1	205304942
chr1	205414226
chr1	205626903
chr1	205628239
chr1	208267308
chr1	208955195
chr1	208961671
chr1	209373398
chr1	209579004
chr1	209729756
chr1	209750317
chr1	210073515
chr1	210484580
chr1	210532316
chr1	210580799
chr1	211872026
chr1	212300696
chr1	213083226
chr1	213088314
chr1	213405424
chr1	213418215
chr1	213681320
chr1	213843998
chr1	214200600
chr1	214463408
chr1	214490048
chr1	214502382
chr1	214687511
chr1	214857210
chr1	216356588
chr1	218208003
chr1	218474799
chr1	218668075
chr1	220512395
chr1	221343034
chr1	221402219
chr1	221555781
chr1	221581673
chr1	221889074
chr1	222182585
chr1	223196162
chr1	224352569
chr1	224423978
chr1	224528905
chr1	224701620
chr1	224988649
chr1	225566874
chr1	225960247
chr1	226087179
chr1	226299907
chr1	226708462
chr1	226868036
chr1	226891397
chr1	227015934
chr1	227981737
chr1	229366569
chr1	230654447
chr1	231942606
chr1	231992419
chr1	232416867
chr1	232608655
chr1	233425622
chr1	233658987
chr1	234645873
chr1	235049643
chr1	235242944
chr1	235253890
chr1	238279364
chr1	238415845
chr1	238543685
chr1	239225312
chr1	240052076
chr1	241051526
chr1	241176191
chr1	241209172
chr1	242249638
chr1	242342448
chr1	242749572
chr1	243910281
chr1	244175314
chr1	244462946
chr1	244505190
chr1	244525203
chr1	245038467
chr1	247460841
chr1	247553681
chr10	557191
chr10	1351989
chr10	1352583
chr10	1463261
chr10	1817100
chr10	2244109
chr10	2519572
chr10	2617874
chr10	3006564
chr10	3872085
chr10	3930447
chr10	5336301
chr10	5508785
chr10	6845544
chr10	7475573
chr10	7603277
chr10	7677584
chr10	8670514
chr10	8963662
chr10	9385070
chr10	9552780
chr10	10403689
chr10	10517966
chr10	10570388
chr10	10973528
chr10	11312714
chr10	11978629
chr10	12306357
chr10	13560289
chr10	13669925
chr10	13732710
chr10	13865226
chr10	14471207
chr10	16285150
chr10	16391056
chr10	16429064
chr10	16569561
chr10	16943320
chr10	16993285
chr10	18957200
chr10	20253811
chr10	20405041
chr10	20504911
chr10	20988010
chr10	21571163
chr10	21582333
chr10	21653531
chr10	21706331
chr10	22096311
chr10	22569237
chr10	22979873
chr10	23342138
chr10	23345018
chr10	24115576
chr10	24301370
chr10	24385471
chr10	24646458
chr10	24658699
chr10	24783922
chr10	24792724
chr10	25782191
chr10	26015030
chr10	26055738
chr10	27171147
chr10	28146669
chr10	28200800
chr10	28500859
chr10	29228901
chr10	29315267
chr10	29448796
chr10	29493334
chr10	29593661
chr10	29956318
chr10	29977354
chr10	30073551
chr10	31422817
chr10	31757344
chr10	32017919
chr10	32428421
chr10	32521627
chr10	33385222
chr10	33808667
chr10	34816196
chr10	34926599
chr10	34941840
chr10	35091859
chr10	35507594
chr10	35883531
chr10	35926472
chr10	35980952
chr10	36164365
chr10	36238901
chr10	36477066
chr10	36738524
chr10	42379924
chr10	43897260
chr10	44280878
chr10	44806670
chr10	44896172
chr10	45420796
chr10	45428378
chr10	45540024
chr10	46983908
chr10	47008160
chr10	49742346
chr10	49803131
chr10	50351516
chr10	50366656
chr10	52070771
chr10	52167342
chr10	53149323
chr10	53165902
chr10	53526711
chr10	53670138
chr10	53674911
chr10	53800450
chr10	53947511
chr10	54577877
chr10	54644241
chr10	54663475
chr10	54683517
chr10	54782501
chr10	55239367
chr10	55358798
chr10	57582116
chr10	58778436
chr10	58982570
chr10	59388576
chr10	59547098
chr10	59810500
chr10	60712640
chr10	60723750
chr10	61607284
chr10	61763604
chr10	61808104
chr10	62522562
chr10	63746316
chr10	64918137
chr10	65473217
chr10	65737272
chr10	65846062
chr10	67085918
chr10	68582790
chr10	69555046
chr10	69609306
chr10	69857073
chr10	70255966
chr10	70360210
chr10	71089644
chr10	71152462
chr10	71328827
chr10	71396836
chr10	72384217
chr10	72766462
chr10	73104553
chr10	73144159
chr10	73246486
chr10	73808510
chr10	74008810
chr10	74074962
chr10	74124275
chr10	74181835
chr10	75666645
chr10	75692342
chr10	75700593
chr10	75726935
chr10	76335278
chr10	77221776
chr10	77617212
chr10	77842970
chr10	77863132
chr10	78874463
chr10	79084925
chr10	79325003
chr10	79403914
chr10	79409729
chr10	79470041
chr10	79799755
chr10	79931558
chr10	80117054
chr10	80137320
chr10	80311267
chr10	80635428
chr10	80673711
chr10	80724973
chr10	80889352
chr10	80917493
chr10	81052932
chr10	83011341
chr10	83607631
chr10	84519066
chr10	84838101
chr10	85520094
chr10	85577692
chr10	86016979
chr10	86224858
chr10	86347742
chr10	87180715
chr10	88601471
chr10	88617039
chr10	88628293
chr10	88659166
chr10	88699367
chr10	88714208
chr10	89733497
chr10	90107518
chr10	90463218
chr10	90488377
chr10	90995169
chr10	91106574
chr10	91146125
chr10	92079519
chr10	92123995
chr10	92685638
chr10	93625631
chr10	93647177
chr10	93847694
chr10	94065534
chr10	95032915
chr10	95196016
chr10	95509043
chr10	97024534
chr10	97106950
chr10	97134557
chr10	97982414
chr10	98069860
chr10	98105199
chr10	98130580
chr10	98210753
chr10	98269107
chr10	99280924
chr10	99372353
chr10	99491706
chr10	99551982
chr10	99565450
chr10	99629308
chr10	99649501
chr10	100380354
chr10	100407142
chr10	101610024
chr10	101677948
chr10	102193749
chr10	102329728
chr10	102778880
chr10	102855488
chr10	103045674
chr10	103227248
chr10	103362702
chr10	103374603
chr10	103403934
chr10	103769790
chr10	103929374
chr10	104102432
chr10	104238896
chr10	104325729
chr10	104375249
chr10	104387695
chr10	104964879
chr10	104991150
chr10	105041766
chr10	105302925
chr10	105396477
chr10	105668176
chr10	105836785
chr10	106189785
chr10	106382569
chr10	106494945
chr10	106862907
chr10	108468474
chr10	109673555
chr10	111694834
chr10	111923260
chr10	112071356
chr10	112427981
chr10	112896971
chr10	113900143
chr10	114592498
chr10	114716791
chr10	114868456
chr10	114895116
chr10	114938709
chr10	115318236
chr10	115323421
chr10	116463588
chr10	116640805
chr10	117755704
chr10	117954799
chr10	118442083
chr10	118919168
chr10	119480799
chr10	119964030
chr10	121447018
chr10	121466566
chr10	121510319
chr10	121545832
chr10	121589112
chr10	121837293
chr10	122037730
chr10	123049017
chr10	123099898
chr10	123219581
chr10	123302342
chr10	123339883
chr10	123468632
chr10	123660190
chr10	124027748
chr10	124058528
chr10	124102073
chr10	124206772
chr10	124237816
chr10	124635881
chr10	124803070
chr10	125230219
chr10	125290241
chr10	125367147
chr10	125514772
chr10	125541728
chr10	125557522
chr10	125826468
chr10	126077964
chr10	126142981
chr10	126158729
chr10	126840604
chr10	127866474
chr10	131330103
chr10	131435423
chr10	132800834
chr10	132847521
chr10	132864449
chr10	133509428
chr10	134221611
chr10	135143453
chr11	456838
chr11	518881
chr11	934729
chr11	1715421
chr11	2216347
chr11	2360690
chr11	2714670
chr11	2913541
chr11	3731399
chr11	3848099
chr11	6325048
chr11	7469544
chr11	8719948
chr11	9386005
chr11	9697457
chr11	9927763
chr11	9944544
chr11	10329758
chr11	10373870
chr11	10388348
chr11	10427955
chr11	10757544
chr11	10814245
chr11	11087100
chr11	11259189
chr11	11870958
chr11	12263663
chr11	12303571
chr11	12702436
chr11	12706029
chr11	12709579
chr11	12746404
chr11	12884862
chr11	13123862
chr11	13456159
chr11	14362425
chr11	14444108
chr11	15493686
chr11	15580308
chr11	15671746
chr11	15733095
chr11	16919140
chr11	16957629
chr11	16967593
chr11	16978592
chr11	17752800
chr11	17928104
chr11	18000397
chr11	19794206
chr11	19838925
chr11	19839653
chr11	20022236
chr11	20086808
chr11	20544215
chr11	20631912
chr11	20776767
chr11	20903115
chr11	21533607
chr11	21883053
chr11	23512265
chr11	24701574
chr11	26298608
chr11	27350380
chr11	27465550
chr11	27762406
chr11	27818006
chr11	27955663
chr11	28650213
chr11	28719730
chr11	28737373
chr11	30047140
chr11	30771013
chr11	30935865
chr11	31260168
chr11	31892799
chr11	32830966
chr11	33332475
chr11	33992804
chr11	34196077
chr11	36055180
chr11	36131610
chr11	37985185
chr11	38158595
chr11	38278202
chr11	40052633
chr11	41519733
chr11	42256735
chr11	42429102
chr11	43093878
chr11	44265403
chr11	44581065
chr11	44638611
chr11	44642809
chr11	44775712
chr11	44845967
chr11	44855457
chr11	45078329
chr11	45104662
chr11	45288753
chr11	45320329
chr11	45373270
chr11	45432607
chr11	45838366
chr11	45864870
chr11	45874549
chr11	45894470
chr11	46004798
chr11	46023233
chr11	46033945
chr11	46077113
chr11	46264969
chr11	46449171
chr11	46467945
chr11	46559620
chr11	47043021
chr11	47182740
chr11	47395670
chr11	56427443
chr11	57261137
chr11	57636241
chr11	61022094
chr11	61468927
chr11	61666794
chr11	61739522
chr11	61938929
chr11	63216320
chr11	63246495
chr11	63378464
chr11	63792082
chr11	64972389
chr11	65011556
chr11	65042702
chr11	65227165
chr11	65585865
chr11	65756614
chr11	66769953
chr11	67150227
chr11	68811889
chr11	68890400
chr11	68899270
chr11	69253976
chr11	69500869
chr11	69586403
chr11	69616436
chr11	70680621
chr11	70957799
chr11	72142215
chr11	72182563
chr11	72723748
chr11	73530113
chr11	75039954
chr11	75265727
chr11	75375080
chr11	76166617
chr11	76445180
chr11	76549921
chr11	76859169
chr11	77168676
chr11	77191174
chr11	78076510
chr11	78306225
chr11	78580525
chr11	79184313
chr11	79197008
chr11	79204796
chr11	79254390
chr11	79390310
chr11	84403007
chr11	85182013
chr11	86581177
chr11	87204878
chr11	87678575
chr11	88041413
chr11	88059482
chr11	89235018
chr11	90431563
chr11	92245192
chr11	92283839
chr11	92526517
chr11	92805551
chr11	93082282
chr11	93853112
chr11	94059059
chr11	94383241
chr11	94630631
chr11	94968626
chr11	95097097
chr11	95112164
chr11	95438854
chr11	95779300
chr11	97593985
chr11	97727885
chr11	97809883
chr11	100274757
chr11	100597693
chr11	100662108
chr11	101207759
chr11	102068660
chr11	102079865
chr11	103504245
chr11	103553130
chr11	104274141
chr11	107578747
chr11	107862830
chr11	107870697
chr11	109999152
chr11	110072246
chr11	110234098
chr11	110362639
chr11	111101302
chr11	111154145
chr11	111293898
chr11	111317465
chr11	111711019
chr11	112192777
chr11	112693411
chr11	112958627
chr11	113803783
chr11	114151559
chr11	114988915
chr11	115261365
chr11	115846460
chr11	116064610
chr11	116451743
chr11	117297072
chr11	117363436
chr11	117484462
chr11	117588733
chr11	118486256
chr11	118492023
chr11	119227639
chr11	119846413
chr11	120068427
chr11	120398387
chr11	120426087
chr11	120516604
chr11	120642470
chr11	121277133
chr11	121350254
chr11	122178003
chr11	122311343
chr11	123106014
chr11	123349149
chr11	123425789
chr11	123451470
chr11	125016357
chr11	125133396
chr11	125241524
chr11	125274917
chr11	126979900
chr11	128044646
chr11	128463385
chr11	128588155
chr11	128603794
chr11	128685019
chr11	128741188
chr11	129122690
chr11	129185899
chr11	129201898
chr11	129234219
chr11	129323520
chr11	129862436
chr11	131088013
chr11	131544040
chr11	131759761
chr11	131984269
chr11	132322043
chr11	132734885
chr11	133295403
chr11	134601643
chr11	134738677
chr12	733369
chr12	1697329
chr12	1743990
chr12	2353527
chr12	2962930
chr12	3053999
chr12	3771733
chr12	4216743
chr12	4313286
chr12	4549920
chr12	4560164
chr12	4872945
chr12	5313690
chr12	5331427
chr12	5355576
chr12	5696950
chr12	5854650
chr12	5966053
chr12	6022367
chr12	6324470
chr12	6432554
chr12	6480513
chr12	7830245
chr12	7911183
chr12	7959691
chr12	8013257
chr12	8123408
chr12	8191559
chr12	8298791
chr12	8628321
chr12	9966987
chr12	12122872
chr12	12537794
chr12	12857702
chr12	13158696
chr12	13241559
chr12	13409197
chr12	13747765
chr12	14094371
chr12	14291644
chr12	14413730
chr12	14436800
chr12	14667321
chr12	16236993
chr12	17034154
chr12	17833423
chr12	18607488
chr12	18834931
chr12	18906039
chr12	19104357
chr12	19157062
chr12	19416803
chr12	20365910
chr12	20417691
chr12	20704456
chr12	23208114
chr12	23281567
chr12	23793872
chr12	23910749
chr12	24286511
chr12	24383223
chr12	24405747
chr12	24533228
chr12	25826864
chr12	26200734
chr12	26663406
chr12	26797000
chr12	26832209
chr12	27038074
chr12	27311489
chr12	29025822
chr12	29224269
chr12	31058737
chr12	31493374
chr12	31539554
chr12	31671835
chr12	31835319
chr12	31886303
chr12	31902350
chr12	32213734
chr12	32273614
chr12	32293028
chr12	32438630
chr12	32518625
chr12	32553442
chr12	32607272
chr12	32608049
chr12	33803122
chr12	38938344
chr12	39846003
chr12	41757503
chr12	41970941
chr12	42904745
chr12	43150978
chr12	43379479
chr12	43666295
chr12	44799232
chr12	44822793
chr12	44975825
chr12	44978596
chr12	45524849
chr12	46466042
chr12	46713973
chr12	46772618
chr12	46888384
chr12	48431471
chr12	48994894
chr12	49359335
chr12	50092650
chr12	50276327
chr12	52249863
chr12	52426862
chr12	52519422
chr12	52550772
chr12	52557918
chr12	52672906
chr12	53273820
chr12	53374823
chr12	53553399
chr12	53591656
chr12	53746594
chr12	54140520
chr12	54470013
chr12	54553153
chr12	54601701
chr12	54614058
chr12	54746180
chr12	54793264
chr12	55438100
chr12	55462379
chr12	55467008
chr12	56401215
chr12	56441093
chr12	57381560
chr12	58299312
chr12	58533835
chr12	58934510
chr12	59139802
chr12	59254874
chr12	59544006
chr12	61898396
chr12	63023383
chr12	63047666
chr12	63118886
chr12	63187889
chr12	63415460
chr12	64712623
chr12	65386634
chr12	65449886
chr12	65904616
chr12	66173099
chr12	66290099
chr12	66455917
chr12	67047848
chr12	67082844
chr12	67758228
chr12	68166660
chr12	68841263
chr12	68932770
chr12	68978865
chr12	69860859
chr12	70288844
chr12	70290710
chr12	70901419
chr12	71595194
chr12	71786527
chr12	71809609
chr12	72341682
chr12	72411104
chr12	73006203
chr12	73900615
chr12	76026452
chr12	76353137
chr12	76354016
chr12	77872114
chr12	78637780
chr12	79308997
chr12	79941226
chr12	80268580
chr12	80624076
chr12	80714225
chr12	80864387
chr12	81845190
chr12	82282338
chr12	83150328
chr12	83175730
chr12	83953646
chr12	84432194
chr12	85083639
chr12	85124792
chr12	85862640
chr12	86727993
chr12	87501265
chr12	89345857
chr12	89478643
chr12	89641489
chr12	89719457
chr12	90277985
chr12	90906496
chr12	91764078
chr12	93474441
chr12	94010464
chr12	94135807
chr12	94819994
chr12	95209986
chr12	95599619
chr12	95730349
chr12	95967972
chr12	96609155
chr12	97525556
chr12	97629093
chr12	97716523
chr12	97791003
chr12	98178922
chr12	99231307
chr12	99251156
chr12	99525656
chr12	100116900
chr12	100766862
chr12	101347646
chr12	101958902
chr12	101960333
chr12	102218943
chr12	103273119
chr12	104271925
chr12	104448942
chr12	104775820
chr12	105874007
chr12	107163058
chr12	107209728
chr12	107259621
chr12	108629524
chr12	108710475
chr12	109032187
chr12	110283274
chr12	110348952
chr12	110990313
chr12	111251194
chr12	111264684
chr12	111751792
chr12	113016017
chr12	113028398
chr12	113040179
chr12	113215569
chr12	113468949
chr12	113750508
chr12	113920382
chr12	113953113
chr12	114025700
chr12	114216699
chr12	114299697
chr12	114624549
chr12	114713950
chr12	114793780
chr12	115077104
chr12	115079889
chr12	115117475
chr12	115945953
chr12	116310943
chr12	116355241
chr12	116776498
chr12	116819989
chr12	116854189
chr12	116865233
chr12	117125940
chr12	117141246
chr12	117952014
chr12	118288073
chr12	118558541
chr12	118975649
chr12	119055930
chr12	119207797
chr12	119251781
chr12	119458742
chr12	119499231
chr12	119527288
chr12	119674352
chr12	119882491
chr12	120668561
chr12	120799632
chr12	120852059
chr12	120868435
chr12	121106510
chr12	121260784
chr12	121973016
chr12	122249394
chr12	122607943
chr12	123356901
chr12	124615849
chr12	124625596
chr12	125230644
chr12	125318539
chr12	125813988
chr12	126554315
chr12	126965125
chr12	127039341
chr12	127650909
chr12	127765440
chr12	128943913
chr12	130256061
chr12	130482102
chr12	130560434
chr12	131363039
chr12	131601078
chr12	132208344
chr12	132345228
chr12	132475352
chr12	132933504
chr12	133191684
chr13	20255762
chr13	20987309
chr13	21698300
chr13	22500054
chr13	22944213
chr13	24023685
chr13	24206584
chr13	24207149
chr13	24615078
chr13	25245607
chr13	25688493
chr13	25711240
chr13	25711675
chr13	26052503
chr13	26227137
chr13	26485292
chr13	28033794
chr13	28381107
chr13	28395928
chr13	28536027
chr13	28735698
chr13	29012933
chr13	29030068
chr13	30538501
chr13	30689327
chr13	30770412
chr13	32238250
chr13	33833648
chr13	34063920
chr13	34512110
chr13	35390485
chr13	36562543
chr13	37773009
chr13	38489067
chr13	38785228
chr13	39199165
chr13	39377865
chr13	39543480
chr13	39621938
chr13	39704575
chr13	39903401
chr13	39959803
chr13	40064421
chr13	40068304
chr13	40072948
chr13	40084574
chr13	41226132
chr13	41255032
chr13	42703411
chr13	43167746
chr13	43646181
chr13	43715399
chr13	43999578
chr13	44379870
chr13	44653121
chr13	45223349
chr13	45883730
chr13	46448277
chr13	47686518
chr13	48348508
chr13	48391141
chr13	49168439
chr13	51467891
chr13	51700115
chr13	51743682
chr13	51818148
chr13	51829904
chr13	51860712
chr13	52257882
chr13	53454555
chr13	53480554
chr13	53529886
chr13	53542396
chr13	53695497
chr13	53917720
chr13	54931203
chr13	54947541
chr13	55563795
chr13	55574429
chr13	56158321
chr13	56227938
chr13	58298842
chr13	58655143
chr13	59507862
chr13	59965975
chr13	59983995
chr13	60022542
chr13	60263384
chr13	60367398
chr13	60903923
chr13	61146704
chr13	61203541
chr13	61890909
chr13	62760181
chr13	63085643
chr13	63742120
chr13	63758974
chr13	65259008
chr13	66798934
chr13	67832920
chr13	69288620
chr13	72259335
chr13	72361159
chr13	72451566
chr13	73101636
chr13	74305863
chr13	77144672
chr13	78428008
chr13	79772304
chr13	79855638
chr13	79862744
chr13	80357185
chr13	80443608
chr13	80540766
chr13	80757006
chr13	80934094
chr13	81159092
chr13	81414719
chr13	82562037
chr13	82564979
chr13	82585698
chr13	83172213
chr13	83249410
chr13	83321696
chr13	83332431
chr13	84600105
chr13	85229209
chr13	87533845
chr13	87585460
chr13	87780490
chr13	89113758
chr13	89416550
chr13	93886482
chr13	94213908
chr13	94637294
chr13	95600329
chr13	95648923
chr13	95806553
chr13	96652509
chr13	96947721
chr13	97469337
chr13	97920184
chr13	98756927
chr13	98892123
chr13	99527799
chr13	99829037
chr13	100269877
chr13	100277614
chr13	100311715
chr13	100339384
chr13	100419014
chr13	100450185
chr13	100626801
chr13	101092049
chr13	101162617
chr13	101769383
chr13	102438447
chr13	103208529
chr13	103446238
chr13	104905709
chr13	106469521
chr13	106753133
chr13	106885873
chr13	107333611
chr13	107511362
chr13	108227088
chr13	109614070
chr13	109926678
chr13	110779044
chr13	110874773
chr13	110919561
chr13	111108461
chr13	111138077
chr13	111561062
chr13	111868686
chr13	111875892
chr13	112184657
chr13	112733649
chr13	112816469
chr13	113001396
chr13	113260860
chr13	113366258
chr13	113390366
chr13	113560712
chr13	114031207
chr13	114034535
chr13	114216932
chr14	21046631
chr14	21081703
chr14	21777165
chr14	21966919
chr14	23246889
chr14	23644220
chr14	23749548
chr14	25275600
chr14	25327411
chr14	26076655
chr14	26226291
chr14	28590963
chr14	30208439
chr14	31699194
chr14	33945054
chr14	34111613
chr14	34234629
chr14	35867024
chr14	35882651
chr14	36748995
chr14	38344051
chr14	40349676
chr14	40787683
chr14	42805363
chr14	42944654
chr14	44224263
chr14	46791526
chr14	47287569
chr14	47514229
chr14	47573195
chr14	49055563
chr14	51834212
chr14	52171521
chr14	53302023
chr14	53340098
chr14	53822566
chr14	54209091
chr14	54449405
chr14	54829043
chr14	55144216
chr14	55556444
chr14	55773883
chr14	56424867
chr14	56991937
chr14	57200347
chr14	57323030
chr14	57341357
chr14	57361625
chr14	57369296
chr14	57386063
chr14	57465526
chr14	57496548
chr14	57533794
chr14	58181475
chr14	59092366
chr14	60278786
chr14	60733328
chr14	60784509
chr14	61092255
chr14	61227604
chr14	61933206
chr14	61991211
chr14	62912448
chr14	63129960
chr14	63248259
chr14	64556801
chr14	64858305
chr14	65040046
chr14	65112419
chr14	65175082
chr14	65182388
chr14	65654449
chr14	65722471
chr14	65748910
chr14	65801742
chr14	66427947
chr14	66460946
chr14	66862197
chr14	67498823
chr14	68400949
chr14	68662015
chr14	68728073
chr14	68765041
chr14	68831199
chr14	69310907
chr14	69813623
chr14	70454706
chr14	70480154
chr14	70759642
chr14	71089022
chr14	71605869
chr14	72113985
chr14	72142020
chr14	72147998
chr14	72645974
chr14	72710199
chr14	73271200
chr14	73689979
chr14	74684552
chr14	74793347
chr14	74829259
chr14	75886315
chr14	76027466
chr14	76605179
chr14	76853682
chr14	77186864
chr14	77380120
chr14	77391020
chr14	77413796
chr14	77428242
chr14	77490714
chr14	77519817
chr14	77577588
chr14	77679980
chr14	78379505
chr14	79359185
chr14	79452256
chr14	79799451
chr14	79822629
chr14	80035226
chr14	81453991
chr14	82526853
chr14	82546828
chr14	83600849
chr14	84173040
chr14	85645456
chr14	85690222
chr14	86012947
chr14	87726975
chr14	88212047
chr14	88237716
chr14	88263558
chr14	88831271
chr14	89760197
chr14	89908071
chr14	90168158
chr14	90240112
chr14	91224957
chr14	91790106
chr14	93518184
chr14	93552403
chr14	93810398
chr14	94346490
chr14	94611150
chr14	94863876
chr14	95247497
chr14	96133852
chr14	96146880
chr14	96167141
chr14	96240884
chr14	96446164
chr14	97160511
chr14	99117519
chr14	99286016
chr14	99989452
chr14	100029683
chr14	100040886
chr14	100305345
chr14	100355835
chr14	100428629
chr14	100681099
chr14	101112282
chr14	101139723
chr14	101689646
chr14	102411684
chr14	102904580
chr14	103012008
chr14	103299830
chr14	103607708
chr14	104758029
chr14	105106514
chr14	105116836
chr14	105292966
chr14	105818760
chr15	23749314
chr15	24123293
chr15	25888513
chr15	26487924
chr15	26570945
chr15	26936638
chr15	26956832
chr15	26966561
chr15	27644577
chr15	27727141
chr15	27924570
chr15	29960483
chr15	30181066
chr15	30218248
chr15	31589065
chr15	31598913
chr15	32032567
chr15	33191673
chr15	34136552
chr15	35287347
chr15	35312755
chr15	35475508
chr15	35841974
chr15	38351054
chr15	39464459
chr15	39997054
chr15	40101361
chr15	40179632
chr15	40384220
chr15	40619727
chr15	40714318
chr15	41079941
chr15	41314837
chr15	41860854
chr15	41896252
chr15	42196990
chr15	42942829
chr15	44196197
chr15	44220387
chr15	47481529
chr15	47763867
chr15	48591330
chr15	50296431
chr15	51169360
chr15	52554253
chr15	52684693
chr15	53037720
chr15	53403448
chr15	53917694
chr15	55953859
chr15	56643789
chr15	57552000
chr15	57678300
chr15	57819825
chr15	58342317
chr15	58474964
chr15	58959379
chr15	59646353
chr15	60291211
chr15	60411049
chr15	60412553
chr15	60935979
chr15	61097391
chr15	61126901
chr15	61296342
chr15	61304166
chr15	62637342
chr15	62775142
chr15	63173412
chr15	63178783
chr15	63385998
chr15	63688944
chr15	63852156
chr15	64183458
chr15	64992460
chr15	65023656
chr15	65197846
chr15	65325613
chr15	65563405
chr15	65678092
chr15	65707670
chr15	66125173
chr15	66209143
chr15	66766646
chr15	67143726
chr15	67322943
chr15	67442143
chr15	68608994
chr15	68966570
chr15	69167826
chr15	69351657
chr15	69379016
chr15	69635634
chr15	69770779
chr15	69816802
chr15	70203164
chr15	70212324
chr15	70489183
chr15	70744804
chr15	71378339
chr15	71496180
chr15	71656149
chr15	71927302
chr15	73992787
chr15	74506530
chr15	74515959
chr15	74927669
chr15	75053057
chr15	75754218
chr15	76094576
chr15	76444086
chr15	76622777
chr15	77400237
chr15	77802784
chr15	77835889
chr15	78032131
chr15	78707814
chr15	78774893
chr15	78964142
chr15	78968975
chr15	79096900
chr15	79352714
chr15	80711399
chr15	80766124
chr15	80860262
chr15	81263693
chr15	81596393
chr15	83632392
chr15	86383982
chr15	86844282
chr15	87531372
chr15	89530355
chr15	89536496
chr15	89600913
chr15	89956551
chr15	90016233
chr15	90605394
chr15	90670123
chr15	90695602
chr15	90701274
chr15	90718689
chr15	91127338
chr15	92425225
chr15	92491474
chr15	92634514
chr15	93053598
chr15	93191300
chr15	93457432
chr15	93648877
chr15	93823574
chr15	93905569
chr15	93994735
chr15	95181599
chr15	95388566
chr15	96630611
chr15	96838205
chr15	97243293
chr15	97246568
chr15	98800741
chr15	98971763
chr15	99214884
chr15	99311137
chr15	99343930
chr15	100523757
chr15	100535166
chr15	101555590
chr15	101629184
chr15	101798528
chr15	101966207
chr16	157227
chr16	441989
chr16	3058527
chr16	4625404
chr16	4700681
chr16	5020244
chr16	5109977
chr16	5185109
chr16	5281500
chr16	5500619
chr16	6246162
chr16	6392181
chr16	6608313
chr16	7277382
chr16	7371887
chr16	7815417
chr16	8729418
chr16	8885976
chr16	8926103
chr16	9060005
chr16	9077724
chr16	9107207
chr16	9147030
chr16	9254156
chr16	9622033
chr16	9776363
chr16	9914926
chr16	11595611
chr16	11709726
chr16	12242127
chr16	12913404
chr16	13325445
chr16	13688886
chr16	13715758
chr16	14580987
chr16	15901719
chr16	16874662
chr16	17177625
chr16	17486812
[truncated: 3,901 more rows]
