# Supplementary material for: RFECS: A Random-Forest Based Algorithm for Enhancer Identification from Chromatin State
Source: PLoS Comput Biol. 2013 Mar 14;9(3):e1002968. doi: 10.1371/journal.pcbi.1002968 (PMC3597546; doi:10.1371/journal.pcbi.1002968)
Supplement: Table S4 — H1 enhancers predicted using all 24 modifications. (XLS) [file pcbi.1002968.s011.xls]

## Sheet: Sheet1
Table S4.H1 enhancers predicted using all 24 modifications
Chromosome	location	voting_cutoff
chr1	237900	0.692308
chr1	567400	0.646154
chr1	570000	0.861538
chr1	780500	0.661538
chr1	823100	0.553846
chr1	919800	0.907692
chr1	960200	0.830769
chr1	966200	0.507692
chr1	1092900	0.507692
chr1	1098000	0.6
chr1	1109500	0.584615
chr1	1112200	0.523077
chr1	1192700	0.523077
chr1	1225800	0.676923
chr1	1293900	0.507692
chr1	1345700	0.661538
chr1	1357800	0.523077
chr1	1361700	0.553846
chr1	1366300	0.569231
chr1	1369900	0.707692
chr1	1711800	0.753846
chr1	1790600	0.6
chr1	1826300	0.523077
chr1	1837900	0.815385
chr1	1875600	0.569231
chr1	1891900	0.569231
chr1	1935300	0.538462
chr1	1979300	0.523077
chr1	2047600	0.6
chr1	2071700	0.6
chr1	2144100	0.569231
chr1	2179900	0.984615
chr1	2182500	0.661538
chr1	2211100	0.830769
chr1	2245100	0.523077
chr1	2247800	0.523077
chr1	2313500	0.646154
chr1	2346400	0.676923
chr1	2480300	0.6
chr1	2564700	0.6
chr1	2988700	0.553846
chr1	3022300	0.676923
chr1	3121800	0.584615
chr1	3236700	0.876923
chr1	3269200	0.815385
chr1	3341500	0.892308
chr1	3370000	0.584615
chr1	3388100	0.892308
chr1	3408100	0.538462
chr1	3531200	0.507692
chr1	3535900	0.538462
chr1	3591700	0.676923
chr1	3641200	0.8
chr1	3710200	0.692308
chr1	3728500	0.507692
chr1	3827500	0.615385
chr1	4087800	0.753846
chr1	4094000	0.907692
chr1	4130800	0.784615
chr1	4508400	0.738462
chr1	4711100	0.815385
chr1	4717900	0.523077
chr1	4771000	0.584615
chr1	4815700	0.830769
chr1	4941000	0.661538
chr1	5080300	0.723077
chr1	5113700	0.815385
chr1	5173300	0.692308
chr1	5179500	0.892308
chr1	5182400	0.507692
chr1	5286200	0.769231
chr1	5327900	0.753846
chr1	5485200	0.769231
chr1	5570200	0.815385
chr1	5574900	0.753846
chr1	5681300	0.815385
chr1	5716700	0.538462
chr1	5778100	0.830769
chr1	5806100	0.830769
chr1	5812600	0.569231
chr1	5827300	0.876923
chr1	5887300	0.538462
chr1	5891100	0.861538
chr1	5893400	0.584615
chr1	5957400	0.815385
chr1	6035500	0.723077
chr1	6040800	0.6
chr1	6094700	0.507692
chr1	6101700	0.861538
chr1	6112900	0.569231
chr1	6169100	0.553846
chr1	6188100	0.8
chr1	6231800	0.553846
chr1	6261200	0.507692
chr1	6297800	0.646154
chr1	6299900	0.923077
chr1	6302400	0.846154
chr1	6399000	0.569231
chr1	6403700	0.784615
chr1	6446000	0.769231
chr1	6465000	0.738462
chr1	6475200	0.538462
chr1	6498300	0.830769
chr1	6535300	0.538462
chr1	6580500	0.6
chr1	6584100	0.661538
chr1	6664600	0.523077
chr1	6754500	0.523077
chr1	6780400	0.692308
chr1	6831400	0.507692
chr1	6927200	0.661538
chr1	6967000	0.753846
chr1	6972600	0.553846
chr1	7016900	0.923077
chr1	7039600	0.723077
chr1	7049900	0.846154
chr1	7177800	0.630769
chr1	7209800	0.523077
chr1	7268300	0.923077
chr1	7353900	0.769231
chr1	7358500	0.923077
chr1	7360700	0.523077
chr1	7439600	0.8
chr1	7459300	0.584615
chr1	7461800	0.523077
chr1	7551700	0.523077
chr1	7561600	0.523077
chr1	7576400	0.569231
chr1	7591200	0.523077
chr1	7596400	0.984615
chr1	7600000	0.553846
chr1	7669200	0.692308
chr1	7707500	0.538462
chr1	7730600	0.553846
chr1	7813000	0.507692
chr1	7868600	0.692308
chr1	7913200	0.6
chr1	7963000	0.861538
chr1	7973100	0.630769
chr1	8035600	0.8
chr1	8042600	0.769231
chr1	8052100	0.984615
chr1	8065000	0.6
chr1	8075300	0.584615
chr1	8079000	0.523077
chr1	8088000	0.661538
chr1	8130700	0.6
chr1	8134100	0.553846
chr1	8227400	1
chr1	8258000	0.6
chr1	8262200	0.584615
chr1	8271900	0.507692
chr1	8276200	0.538462
chr1	8298900	0.553846
chr1	8319600	0.569231
chr1	8327200	0.969231
chr1	8374600	0.984615
chr1	8409300	0.830769
chr1	8430700	0.538462
chr1	8433400	0.538462
chr1	8456800	0.692308
chr1	8468400	0.723077
chr1	8472000	0.507692
chr1	8497400	0.569231
chr1	8499800	0.569231
chr1	8503600	0.615385
chr1	8509900	0.507692
chr1	8520400	0.861538
chr1	8524200	0.584615
chr1	8585300	0.584615
chr1	8612700	0.523077
chr1	8621300	0.861538
chr1	8631300	0.584615
chr1	8741100	0.507692
chr1	8764700	0.584615
chr1	8772600	0.876923
chr1	8791300	0.615385
chr1	8815700	0.507692
chr1	8850500	0.507692
chr1	8875300	0.507692
chr1	8882400	0.646154
chr1	8909200	0.769231
chr1	8933700	0.846154
chr1	8940500	0.630769
chr1	8971700	0.753846
chr1	8975900	0.769231
chr1	9004800	0.753846
chr1	9048400	0.923077
chr1	9065300	0.6
chr1	9070200	0.630769
chr1	9111500	0.507692
chr1	9128900	0.569231
chr1	9162000	0.523077
chr1	9171100	0.892308
chr1	9256700	0.769231
chr1	9277200	0.553846
chr1	9310500	0.861538
chr1	9313400	0.876923
chr1	9327400	0.815385
chr1	9340400	0.523077
chr1	9349300	0.738462
chr1	9380500	0.523077
chr1	9474200	0.553846
chr1	9489100	0.707692
chr1	9516000	0.923077
chr1	9551300	0.769231
chr1	9555500	0.507692
chr1	9675900	0.815385
chr1	9687300	0.676923
chr1	9689700	0.507692
chr1	9774700	0.953846
chr1	9777400	0.692308
chr1	9781500	0.569231
chr1	9785300	0.661538
chr1	9820800	0.553846
chr1	9824400	0.507692
chr1	9845000	0.615385
chr1	9852700	0.507692
chr1	9895900	0.707692
chr1	9910600	0.523077
chr1	9919700	0.523077
chr1	9927700	0.523077
chr1	9935200	0.753846
chr1	9950500	0.507692
chr1	9982600	0.523077
chr1	9987000	0.815385
chr1	9989800	0.753846
chr1	10010800	0.553846
chr1	10092000	0.507692
chr1	10239200	0.676923
chr1	10380200	0.861538
chr1	10398400	0.8
chr1	10448300	0.630769
chr1	10475700	0.569231
chr1	10488300	0.723077
chr1	10511500	0.523077
chr1	10554900	0.553846
chr1	10569200	0.692308
chr1	10579500	0.769231
chr1	10590100	0.784615
chr1	10655000	0.538462
chr1	10692700	0.615385
chr1	10711600	0.507692
chr1	10739900	0.846154
chr1	10764700	0.815385
chr1	10770000	0.523077
chr1	10774800	0.507692
chr1	10788800	0.615385
chr1	10794700	0.507692
chr1	10798900	0.630769
chr1	10875300	0.815385
chr1	10885500	0.769231
chr1	10896200	0.769231
chr1	10961100	0.769231
chr1	10970200	0.507692
chr1	11002300	0.676923
chr1	11021300	0.630769
chr1	11029700	0.523077
chr1	11040500	1
chr1	11098000	0.861538
chr1	11346900	0.953846
chr1	11397800	0.846154
chr1	11416600	0.892308
chr1	11424400	0.769231
chr1	11473900	0.692308
chr1	11477300	0.538462
chr1	11559900	0.861538
chr1	11650700	0.6
chr1	11654100	0.538462
chr1	11702700	0.876923
chr1	11705900	0.753846
chr1	11742700	0.907692
chr1	11745200	0.553846
chr1	11749400	0.553846
chr1	11761000	0.753846
chr1	11764700	0.584615
chr1	11767400	0.507692
chr1	11785900	0.846154
chr1	11792200	0.538462
chr1	11797800	0.553846
chr1	11822700	0.646154
chr1	11845300	0.723077
chr1	11847800	0.830769
chr1	11898900	0.692308
chr1	11919600	0.523077
chr1	11954200	0.723077
chr1	11970600	0.507692
chr1	12004500	0.507692
chr1	12061800	0.507692
chr1	12128000	0.938462
chr1	12139000	0.876923
chr1	12178900	0.707692
chr1	12185200	0.846154
chr1	12207300	0.523077
chr1	12217800	0.553846
chr1	12269200	0.753846
chr1	12303000	0.553846
chr1	12309500	0.630769
chr1	12514300	0.569231
chr1	12570400	0.507692
chr1	12652600	0.523077
chr1	12686900	0.738462
chr1	12689900	0.969231
chr1	12692200	0.784615
chr1	12696700	0.815385
chr1	12719200	0.6
chr1	12747900	0.523077
chr1	12772800	0.707692
chr1	12777000	0.846154
chr1	12844000	0.861538
chr1	13897600	0.815385
chr1	13908800	0.830769
chr1	13914200	0.584615
chr1	13931100	0.538462
chr1	13992500	0.707692
chr1	14087500	0.769231
chr1	14091000	0.523077
chr1	14134000	0.692308
chr1	14140300	0.646154
chr1	14257000	0.569231
chr1	14287200	0.830769
chr1	14421800	0.738462
chr1	14440700	0.646154
chr1	14463100	0.923077
chr1	14504800	0.615385
chr1	14510000	0.784615
chr1	14693000	0.538462
chr1	14696300	0.615385
chr1	14698900	0.615385
chr1	14731700	0.953846
chr1	14898600	0.507692
chr1	14920000	0.938462
chr1	15052400	0.630769
chr1	15060100	0.815385
chr1	15068900	0.907692
chr1	15085500	0.507692
chr1	15094000	0.523077
chr1	15105900	0.615385
chr1	15202900	0.661538
chr1	15269100	0.538462
chr1	15272200	0.507692
chr1	15276800	0.507692
chr1	15302400	0.523077
chr1	15354200	0.523077
chr1	15364900	0.584615
chr1	15373200	0.676923
chr1	15380100	0.507692
chr1	15417100	0.676923
chr1	15427000	0.6
chr1	15434700	0.661538
chr1	15455300	0.584615
chr1	15483700	0.553846
chr1	15513400	0.553846
chr1	15523500	0.753846
chr1	15533700	0.861538
chr1	15571700	0.553846
chr1	15599300	0.707692
chr1	15631400	0.646154
chr1	15650400	0.676923
chr1	15670800	0.692308
chr1	15711100	0.984615
chr1	15714800	0.569231
chr1	15757900	0.784615
chr1	15828200	0.738462
chr1	15833300	0.569231
chr1	15835500	0.969231
chr1	16068100	0.876923
chr1	16082900	0.523077
chr1	16088100	0.538462
chr1	16118900	0.876923
chr1	16130000	0.707692
chr1	16142100	0.784615
chr1	16156900	0.507692
chr1	16177900	0.615385
chr1	16335800	0.8
chr1	16338700	0.538462
chr1	16341100	0.507692
chr1	16353300	0.630769
chr1	16359500	0.953846
chr1	16382700	0.615385
chr1	16405700	0.8
chr1	16409000	0.876923
chr1	16442700	0.984615
chr1	16473300	0.615385
chr1	16478400	0.692308
chr1	16489200	0.6
chr1	16494400	0.676923
chr1	16508500	0.784615
chr1	16514600	0.615385
chr1	16537900	0.507692
chr1	16540300	0.769231
chr1	16571100	0.738462
chr1	16690100	0.846154
chr1	16840300	0.553846
chr1	16886300	0.815385
chr1	16893000	0.523077
chr1	16919400	0.753846
chr1	16931200	0.538462
chr1	16942500	0.661538
chr1	16947700	0.753846
chr1	16951700	0.538462
chr1	17029900	0.507692
chr1	17036500	0.784615
chr1	17050300	0.569231
chr1	17053700	0.661538
chr1	17077300	0.830769
chr1	17100300	0.538462
chr1	17123600	0.538462
chr1	17232200	0.584615
chr1	17236600	0.646154
chr1	17336000	0.553846
chr1	17339700	0.630769
chr1	17342000	0.938462
chr1	17386400	0.830769
chr1	17402100	0.646154
chr1	17452400	0.907692
chr1	17457100	0.892308
chr1	17459300	0.569231
chr1	17544300	0.507692
chr1	17563800	0.769231
chr1	17566200	0.553846
chr1	17600900	0.738462
chr1	17636600	0.646154
chr1	17642200	0.707692
chr1	17675200	0.553846
chr1	17697300	0.661538
chr1	17704100	0.769231
chr1	17733000	0.507692
chr1	17755600	0.507692
chr1	17760700	0.784615
chr1	17768600	0.553846
chr1	17796800	1
chr1	17799000	0.538462
chr1	17803900	0.784615
chr1	17812100	0.630769
chr1	17821000	0.907692
chr1	17829100	0.892308
chr1	17843000	0.723077
chr1	17848100	0.8
chr1	17859000	0.615385
chr1	17865100	0.507692
chr1	17871800	0.615385
chr1	17875000	0.861538
chr1	17877300	0.953846
chr1	17881800	0.553846
chr1	17885700	0.584615
chr1	17891800	0.615385
chr1	17896000	0.815385
chr1	17901300	0.707692
chr1	17906200	0.723077
chr1	17914400	0.507692
chr1	17933600	0.553846
chr1	18029900	0.507692
chr1	18236600	0.523077
chr1	18249700	0.523077
chr1	18311300	0.723077
chr1	18336200	0.538462
chr1	18417600	0.615385
chr1	18427200	0.646154
chr1	18502900	0.553846
chr1	18560200	0.938462
chr1	18565400	0.507692
chr1	18590200	0.507692
chr1	18616400	0.553846
chr1	18618600	0.815385
chr1	18621500	0.984615
chr1	18624400	0.846154
chr1	18626500	0.738462
chr1	18629600	0.523077
chr1	18700600	0.830769
chr1	18712100	0.553846
chr1	18721500	0.584615
chr1	18735200	0.615385
chr1	18737300	0.538462
chr1	18740400	0.507692
chr1	18743200	0.769231
chr1	18745700	0.984615
chr1	18748500	0.630769
chr1	18802300	0.523077
chr1	18807400	0.907692
chr1	18813600	0.6
chr1	18869300	0.553846
chr1	18884500	0.615385
chr1	18902400	0.769231
chr1	18908200	0.584615
chr1	18924200	0.553846
chr1	18930100	0.523077
chr1	18953700	0.738462
chr1	18964400	0.569231
chr1	18967300	0.707692
chr1	18976600	0.784615
chr1	18980600	0.569231
chr1	19000700	0.569231
chr1	19002900	0.584615
chr1	19008300	0.784615
chr1	19111600	0.630769
chr1	19121300	0.538462
chr1	19147400	0.569231
chr1	19202000	0.738462
chr1	19210900	0.8
chr1	19268100	0.615385
chr1	19276500	0.6
chr1	19336700	0.523077
chr1	19370100	0.661538
chr1	19382000	0.553846
chr1	19568000	0.523077
chr1	19665200	0.523077
chr1	19680200	0.646154
chr1	19728000	0.769231
chr1	19783700	0.661538
chr1	19807600	0.630769
chr1	19909000	0.938462
chr1	19947100	0.523077
chr1	19967300	0.523077
chr1	19975400	0.738462
chr1	19980500	0.907692
chr1	19986500	0.707692
chr1	20012900	0.538462
chr1	20015800	0.815385
chr1	20031100	0.661538
chr1	20042300	0.723077
chr1	20113600	0.846154
chr1	20143400	0.923077
chr1	20244800	0.676923
chr1	20301500	0.738462
chr1	20316900	0.953846
chr1	20479200	0.707692
chr1	20521500	0.692308
chr1	20539700	0.723077
chr1	20550300	0.569231
chr1	20605600	0.6
chr1	20617300	0.538462
chr1	20688500	0.753846
chr1	20703700	0.738462
chr1	20733000	0.569231
chr1	20757200	0.538462
chr1	20775400	0.876923
chr1	20799900	0.553846
chr1	20803200	0.6
chr1	20820600	0.615385
chr1	20849100	0.769231
chr1	20902100	0.861538
chr1	20916500	0.707692
chr1	20940000	0.538462
chr1	20952100	0.923077
chr1	20967000	0.676923
chr1	21055100	0.507692
chr1	21262500	0.569231
chr1	21521800	0.553846
chr1	21581900	0.661538
chr1	21597000	0.738462
chr1	21634500	0.553846
chr1	21640900	0.646154
chr1	21645900	0.507692
chr1	21648400	0.769231
chr1	21653200	0.538462
chr1	21655900	0.538462
chr1	21695100	0.861538
chr1	21697400	0.630769
chr1	21794600	0.615385
chr1	21839100	0.507692
chr1	21845400	0.8
chr1	21861400	0.707692
chr1	21866500	0.523077
chr1	21880200	0.661538
chr1	21900900	0.553846
chr1	21918000	0.553846
chr1	21934500	0.861538
chr1	21955800	0.507692
chr1	21958200	0.6
chr1	21985900	0.507692
chr1	22033300	0.553846
chr1	22249300	0.815385
chr1	22260500	0.584615
chr1	22264900	0.569231
chr1	22270400	0.861538
chr1	22282600	0.523077
chr1	22290500	0.830769
chr1	22364100	0.523077
chr1	22401700	0.523077
chr1	22417200	0.538462
chr1	22458500	0.507692
chr1	22535400	0.553846
chr1	22552600	0.507692
chr1	22555900	0.784615
chr1	22560700	0.661538
chr1	22572700	0.646154
chr1	22591500	0.830769
chr1	22599700	0.538462
chr1	22602000	0.569231
chr1	22644600	0.553846
chr1	22647600	0.784615
chr1	22677600	0.723077
chr1	22696600	0.523077
chr1	22721000	0.538462
chr1	22743400	0.692308
chr1	22747100	0.584615
chr1	22770000	0.861538
chr1	22817000	0.661538
chr1	22820800	0.507692
chr1	22882800	0.707692
chr1	22956600	0.892308
chr1	22966000	0.507692
chr1	22968700	0.984615
chr1	22992400	0.538462
chr1	23000700	0.538462
chr1	23031200	0.753846
chr1	23058600	0.538462
chr1	23132300	0.676923
chr1	23153700	0.784615
chr1	23201800	0.538462
chr1	23216000	0.6
chr1	23257100	0.815385
chr1	23291000	0.553846
chr1	23303200	0.8
chr1	23425400	0.507692
chr1	23462000	0.523077
chr1	23590100	0.953846
chr1	23592900	0.723077
chr1	23667900	0.538462
chr1	23684200	0.538462
chr1	23697700	0.846154
chr1	23730700	0.569231
chr1	23823700	0.846154
chr1	23866500	0.907692
chr1	23871600	0.723077
chr1	23882700	0.938462
chr1	23888100	0.907692
chr1	23892000	0.784615
chr1	23895100	0.615385
chr1	23900200	0.6
chr1	23903000	0.553846
chr1	23919300	0.6
chr1	23922700	0.615385
chr1	23925100	0.984615
chr1	23931200	0.523077
chr1	23946300	0.538462
chr1	23961700	0.846154
chr1	23964300	0.723077
chr1	23984400	0.738462
chr1	23991900	0.569231
chr1	24098900	0.615385
chr1	24136400	0.569231
chr1	24243400	0.707692
chr1	24263300	0.661538
chr1	24308200	0.6
chr1	24330000	1
chr1	24354800	0.815385
chr1	24397500	0.630769
chr1	24439200	0.6
chr1	24442400	0.507692
chr1	24477800	0.615385
chr1	24481000	0.569231
chr1	24525900	0.523077
chr1	24528700	0.784615
chr1	24613600	0.953846
chr1	24621800	0.523077
chr1	24628200	0.553846
chr1	24630900	0.569231
chr1	24635200	0.923077
chr1	24638700	0.646154
chr1	24645600	0.507692
chr1	24668000	0.738462
chr1	24702300	0.507692
chr1	24719000	0.676923
chr1	24791100	0.846154
chr1	24808000	0.523077
chr1	24833800	0.630769
chr1	24868700	0.553846
chr1	24962000	0.723077
chr1	25015300	0.8
chr1	25026900	0.507692
chr1	25031900	0.907692
chr1	25050700	0.784615
chr1	25053000	0.907692
chr1	25056800	0.707692
chr1	25062100	0.523077
chr1	25066500	0.8
chr1	25069800	0.676923
chr1	25224800	0.846154
chr1	25227400	0.523077
chr1	25236200	0.753846
chr1	25252900	0.6
chr1	25262200	0.584615
chr1	25288700	0.523077
chr1	25298800	0.738462
chr1	25349600	0.723077
chr1	25353800	0.784615
chr1	25356200	0.630769
chr1	25428200	0.938462
chr1	25475500	0.753846
chr1	25531500	0.676923
chr1	25829400	0.6
chr1	25833400	0.615385
chr1	25846600	0.538462
chr1	25850300	0.8
chr1	25895000	0.630769
chr1	25912700	0.815385
chr1	25914900	0.753846
chr1	25935300	0.707692
chr1	26005400	0.569231
chr1	26021900	0.569231
chr1	26024500	0.523077
chr1	26028600	0.861538
chr1	26033900	0.953846
chr1	26036400	0.584615
chr1	26051400	0.830769
chr1	26071000	0.6
chr1	26074200	0.538462
chr1	26107000	0.953846
chr1	26123600	0.861538
chr1	26219600	0.630769
chr1	26222100	0.630769
chr1	26234300	0.507692
chr1	26248400	0.538462
chr1	26337000	0.538462
chr1	26348200	0.615385
chr1	26421300	0.507692
chr1	26431600	0.8
chr1	26471800	0.846154
chr1	26481500	0.784615
chr1	26492000	0.523077
chr1	26495500	0.538462
chr1	26503900	0.6
chr1	26517300	0.769231
chr1	26527300	0.523077
chr1	26608800	0.769231
chr1	26611800	0.584615
chr1	26616900	0.707692
chr1	26642900	0.553846
chr1	26648300	0.846154
chr1	26664100	0.538462
chr1	26690400	0.8
chr1	26712800	0.523077
chr1	26718300	0.646154
chr1	26735500	0.615385
chr1	26740600	0.553846
chr1	26743600	0.784615
chr1	26745800	0.938462
chr1	26756600	0.846154
chr1	26868500	0.630769
chr1	26910800	0.630769
chr1	26924300	0.584615
chr1	26929400	0.615385
chr1	26945500	0.784615
chr1	27004200	0.615385
chr1	27018200	0.569231
chr1	27020800	0.630769
chr1	27050000	0.723077
chr1	27112900	0.507692
chr1	27126800	0.569231
chr1	27189400	0.646154
chr1	27293700	0.830769
chr1	27324400	0.938462
chr1	27328300	0.538462
chr1	27331600	0.661538
chr1	27335400	0.907692
chr1	27348400	0.630769
chr1	27353600	0.784615
chr1	27359200	0.769231
chr1	27368100	0.538462
chr1	27372300	0.8
chr1	27376500	0.707692
chr1	27384200	0.8
chr1	27386300	0.707692
chr1	27424100	0.815385
chr1	27429500	0.769231
chr1	27435900	0.507692
chr1	27468400	0.630769
chr1	27471800	0.6
chr1	27524600	0.523077
chr1	27611400	0.938462
chr1	27623300	0.615385
chr1	27627600	0.738462
chr1	27634000	0.769231
chr1	27668400	0.707692
chr1	27684200	0.6
chr1	27715100	0.876923
chr1	27722200	0.784615
chr1	27724600	0.523077
chr1	27732400	0.569231
chr1	27745600	0.569231
chr1	27755400	0.646154
chr1	27758000	0.523077
chr1	27819400	0.569231
chr1	27823700	0.769231
chr1	27831100	0.815385
chr1	27849200	0.630769
chr1	27852300	0.861538
chr1	27855800	0.569231
chr1	27883300	0.876923
chr1	27888900	0.523077
chr1	27896500	0.861538
chr1	27900800	0.553846
chr1	27920700	0.646154
chr1	27933100	0.861538
chr1	27935200	0.553846
chr1	27949400	0.769231
chr1	27956000	0.538462
chr1	27976600	0.769231
chr1	27982700	0.938462
chr1	27989900	0.8
chr1	27995900	0.6
chr1	27998900	0.507692
chr1	28017000	0.507692
chr1	28134000	0.723077
chr1	28184800	0.8
chr1	28264100	0.507692
chr1	28417900	0.630769
chr1	28431900	0.569231
chr1	28474700	0.615385
chr1	28523300	0.6
chr1	28575300	0.876923
chr1	28590800	0.6
chr1	28593600	0.6
chr1	28623400	0.661538
chr1	28686300	0.8
chr1	28742200	0.8
chr1	28922500	0.646154
chr1	28929600	0.8
chr1	28975200	0.584615
chr1	28980700	0.569231
chr1	28990900	0.523077
chr1	29045500	0.553846
chr1	29111900	0.8
chr1	29131300	0.553846
chr1	29172400	0.692308
chr1	29203900	0.723077
chr1	29208800	0.846154
chr1	29211900	0.938462
chr1	29254400	0.553846
chr1	29280400	0.523077
chr1	29283100	0.523077
chr1	29492900	0.553846
chr1	29509800	0.584615
chr1	29513400	0.830769
chr1	29529600	0.953846
chr1	29567000	0.769231
chr1	29575900	1
chr1	29583800	0.538462
chr1	29598500	0.907692
chr1	29609800	0.538462
chr1	29651600	0.846154
chr1	29659000	0.646154
chr1	29706300	0.876923
chr1	29780200	0.553846
chr1	29828300	0.984615
chr1	29830900	0.753846
chr1	29840200	0.661538
chr1	30266000	0.861538
chr1	30294800	0.6
chr1	30322200	0.815385
chr1	30349800	0.553846
chr1	30374400	0.507692
chr1	30398600	0.8
chr1	30447300	1
chr1	30454700	0.569231
chr1	30475900	0.630769
chr1	30479000	0.6
chr1	30527300	0.553846
chr1	30559000	0.830769
chr1	30584500	0.692308
chr1	30705500	0.6
chr1	30831300	0.507692
chr1	30853500	0.538462
chr1	30985400	0.507692
chr1	31158300	0.584615
chr1	31181100	0.615385
chr1	31221000	0.553846
chr1	31224900	0.507692
chr1	31252600	0.646154
chr1	31255500	0.707692
chr1	31274800	0.676923
chr1	31277700	0.676923
chr1	31282500	0.538462
chr1	31289300	0.784615
chr1	31314200	0.584615
chr1	31317700	0.861538
chr1	31320500	0.523077
chr1	31328900	0.815385
chr1	31344200	0.538462
chr1	31360700	0.846154
chr1	31378200	0.553846
chr1	31384500	0.923077
chr1	31402400	0.523077
chr1	31584400	0.769231
chr1	31595900	0.553846
chr1	31628300	0.553846
chr1	31635800	0.615385
chr1	31643900	0.753846
chr1	31654700	0.630769
chr1	31846700	0.646154
chr1	31867800	0.769231
chr1	31895700	0.8
chr1	31958700	0.661538
chr1	32029800	0.876923
chr1	32042100	0.538462
chr1	32045800	0.507692
chr1	32059800	0.8
chr1	32129700	0.953846
chr1	32149900	0.6
chr1	32171300	0.523077
chr1	32211600	0.630769
chr1	32247900	0.876923
chr1	32281600	0.507692
chr1	32358500	0.630769
chr1	32397300	0.553846
chr1	32417700	0.661538
chr1	32421100	0.6
chr1	32429900	0.969231
chr1	32529300	0.615385
chr1	32644300	0.584615
chr1	32681400	0.8
chr1	32714300	0.630769
chr1	32738500	0.661538
chr1	32866600	0.692308
chr1	32880000	0.692308
chr1	32904100	1
chr1	32909400	0.584615
chr1	32914000	0.661538
chr1	32986300	0.630769
chr1	33098600	0.538462
chr1	33102600	0.738462
chr1	33178100	0.923077
chr1	33182500	0.907692
chr1	33191000	0.630769
chr1	33202700	0.938462
chr1	33224200	0.892308
chr1	33226800	0.569231
chr1	33278200	0.523077
chr1	33338300	0.615385
chr1	33341800	0.523077
chr1	33352300	0.584615
chr1	33399400	0.569231
chr1	33446700	0.6
chr1	33450300	0.846154
chr1	33521000	0.846154
chr1	33552100	0.769231
chr1	33560900	0.630769
chr1	33585600	0.646154
chr1	33606700	0.753846
chr1	33616800	0.523077
chr1	33619000	0.8
chr1	33630700	0.584615
chr1	33684400	0.538462
chr1	33761400	0.523077
chr1	33804200	0.569231
chr1	33808200	0.969231
chr1	33829700	0.984615
chr1	33833600	0.8
chr1	33890100	0.830769
chr1	33921600	0.553846
chr1	33936600	0.630769
chr1	34090800	0.553846
chr1	34101500	0.892308
chr1	34106600	0.523077
chr1	34314400	0.538462
chr1	34369100	0.523077
chr1	34485800	0.523077
chr1	34503700	0.553846
chr1	34615300	0.846154
chr1	34645600	0.584615
chr1	34654400	0.846154
chr1	34716000	0.569231
chr1	34732000	0.661538
chr1	34935400	0.553846
chr1	35012900	0.523077
chr1	35056000	0.615385
chr1	35063700	0.938462
chr1	35108700	0.615385
chr1	35121300	0.692308
chr1	35150100	0.553846
chr1	35208500	0.615385
chr1	35229200	0.507692
chr1	35252300	0.784615
chr1	35310100	0.569231
chr1	35318600	0.846154
chr1	35385000	0.553846
chr1	35436800	0.630769
chr1	35543800	0.615385
chr1	35667900	0.815385
chr1	35676100	0.969231
chr1	35687100	0.676923
chr1	35857100	0.953846
chr1	35859500	0.769231
chr1	35916800	0.630769
chr1	35989900	0.553846
chr1	36001600	0.538462
chr1	36020900	0.753846
chr1	36034600	0.769231
chr1	36088500	0.584615
chr1	36168200	0.707692
chr1	36240500	0.8
chr1	36351900	0.830769
chr1	36565500	0.584615
chr1	36600500	0.753846
chr1	36616700	0.692308
chr1	36626600	0.538462
chr1	36653900	0.738462
chr1	36683500	0.584615
chr1	36835000	0.538462
chr1	36839600	0.953846
chr1	36853300	0.6
chr1	36886700	0.769231
chr1	36912300	0.646154
chr1	36982300	0.707692
chr1	36989600	0.507692
chr1	37019700	0.830769
chr1	37042000	0.630769
chr1	37051600	0.538462
chr1	37075100	0.830769
chr1	37116200	0.553846
chr1	37139000	0.523077
chr1	37169500	0.661538
chr1	37176900	0.569231
chr1	37231700	0.553846
chr1	37236000	0.723077
chr1	37238300	0.876923
chr1	37270100	0.907692
chr1	37290200	0.646154
chr1	37313300	0.615385
chr1	37330000	0.523077
chr1	37486500	0.784615
chr1	37494800	0.707692
chr1	37503700	0.738462
chr1	37506200	0.738462
chr1	37508900	0.861538
chr1	37541900	0.707692
chr1	37700900	0.984615
chr1	37706600	0.538462
chr1	37709000	0.569231
chr1	37725000	0.646154
chr1	37733000	0.569231
chr1	37740800	0.615385
chr1	37781100	0.892308
chr1	37783900	0.707692
chr1	37801400	0.569231
chr1	37829000	0.815385
chr1	37857500	0.584615
chr1	37860900	0.815385
chr1	37876200	0.523077
chr1	37900200	0.707692
chr1	37915100	0.615385
chr1	37917700	0.876923
chr1	37920700	0.507692
chr1	37924400	0.6
chr1	37937800	0.523077
chr1	37943200	0.784615
chr1	37953100	0.6
chr1	38069000	0.661538
chr1	38129500	0.584615
chr1	38466200	0.646154
chr1	38475300	0.646154
chr1	38496100	0.6
chr1	38537700	0.553846
chr1	38595200	0.676923
chr1	38605300	0.676923
chr1	38607400	0.846154
chr1	38619500	0.907692
chr1	38649100	0.769231
chr1	38688300	0.784615
chr1	38710000	0.523077
chr1	38734200	0.738462
chr1	38736500	0.923077
chr1	38739000	0.646154
chr1	38751800	1
chr1	38758100	0.907692
chr1	38767700	0.523077
chr1	38792600	0.538462
chr1	38829900	0.969231
chr1	38832600	0.6
chr1	38834700	0.615385
chr1	38836900	0.861538
chr1	38843000	0.630769
chr1	38888700	0.846154
chr1	38890900	0.584615
chr1	38897200	0.630769
chr1	38952000	0.630769
chr1	38955700	0.984615
chr1	38962700	0.6
chr1	38965000	0.569231
chr1	38968700	0.923077
chr1	38974500	0.584615
chr1	39024200	0.723077
chr1	39066200	0.538462
chr1	39074000	0.615385
chr1	39193500	0.969231
chr1	39248700	0.507692
chr1	39269900	0.753846
chr1	39279800	0.553846
chr1	39281900	0.538462
chr1	39301000	0.523077
chr1	39419300	0.969231
chr1	39451000	0.861538
chr1	39455100	0.876923
chr1	39463400	0.523077
chr1	39467400	0.584615
chr1	39482700	0.8
chr1	39518200	0.507692
chr1	39564500	0.8
chr1	39568600	0.692308
chr1	39574200	0.507692
chr1	39595300	0.646154
chr1	39599200	0.923077
chr1	39607800	0.892308
chr1	39614400	0.538462
chr1	39617100	0.569231
chr1	39619200	0.553846
chr1	39624300	0.630769
chr1	39636700	0.876923
chr1	39640200	0.569231
chr1	39658300	0.553846
chr1	39680100	0.523077
chr1	39687200	0.6
chr1	39696400	0.923077
chr1	39724500	0.8
chr1	39732300	0.646154
chr1	39735200	0.538462
chr1	39744100	0.676923
chr1	39812700	0.753846
chr1	39844200	0.676923
chr1	39858000	0.6
chr1	40005200	0.507692
chr1	40072000	0.769231
chr1	40119500	0.661538
chr1	40167300	0.661538
chr1	40185900	0.830769
chr1	40265300	0.646154
chr1	40282700	0.661538
chr1	40358200	0.569231
chr1	40360400	0.569231
chr1	40364100	0.923077
chr1	40385500	0.861538
chr1	40388300	0.907692
chr1	40415400	0.553846
chr1	40439500	0.8
chr1	40443500	0.507692
chr1	40445800	0.892308
chr1	40498200	0.676923
chr1	40524900	0.553846
chr1	40609800	0.661538
chr1	40619000	0.938462
chr1	40804600	0.907692
chr1	40875400	0.584615
chr1	41078300	0.661538
chr1	41115900	0.507692
chr1	41128900	0.584615
chr1	41134800	0.584615
chr1	41239700	0.615385
chr1	41268300	0.830769
chr1	41290700	0.830769
chr1	41314500	0.830769
chr1	41365200	0.553846
chr1	41414800	0.584615
chr1	41418400	0.923077
chr1	41734200	0.584615
chr1	41748500	0.569231
chr1	41788900	0.738462
chr1	41797200	0.584615
chr1	41807000	0.507692
chr1	41837700	0.953846
chr1	41853600	0.676923
chr1	41861100	0.661538
chr1	41870400	0.753846
chr1	41883000	0.784615
chr1	41898600	0.6
chr1	41947500	0.523077
chr1	41952600	0.815385
chr1	41962300	0.676923
chr1	41981900	0.584615
chr1	42039900	0.692308
chr1	42085700	0.507692
chr1	42115600	0.553846
chr1	42289600	0.784615
chr1	42327700	0.569231
chr1	42340200	0.523077
chr1	42420600	0.569231
chr1	42612800	0.769231
chr1	42643000	0.707692
chr1	42806500	0.507692
chr1	42884400	0.523077
chr1	42977400	0.553846
chr1	43196900	0.523077
chr1	43207000	0.815385
chr1	43222900	0.507692
chr1	43243700	0.692308
chr1	43260500	0.538462
chr1	43354600	0.538462
chr1	43379300	0.830769
chr1	43388800	0.584615
chr1	43391800	0.553846
chr1	43414500	0.569231
chr1	43426500	0.523077
chr1	43428700	0.846154
chr1	43432900	0.6
chr1	43444700	0.584615
chr1	43462500	0.538462
chr1	43470700	0.769231
chr1	43474600	0.938462
chr1	43505000	0.553846
chr1	43525300	0.538462
chr1	43527800	0.584615
chr1	43534400	0.707692
chr1	43539500	0.507692
chr1	43557400	0.892308
chr1	43609100	0.707692
chr1	43619000	0.553846
chr1	43643600	0.553846
chr1	43672700	0.8
chr1	43693200	0.615385
chr1	43704000	0.646154
chr1	43751400	0.584615
chr1	43762300	0.646154
chr1	43766300	0.584615
chr1	43816700	0.569231
chr1	43960300	0.784615
chr1	43986200	0.661538
chr1	43995200	0.630769
chr1	44011600	0.507692
chr1	44016100	0.938462
chr1	44024300	0.538462
chr1	44119100	0.523077
chr1	44126400	0.969231
chr1	44229400	0.753846
chr1	44232200	0.723077
chr1	44235900	0.769231
chr1	44301000	0.815385
chr1	44303600	0.569231
chr1	44307700	0.769231
chr1	44324200	0.646154
chr1	44351100	0.815385
chr1	44354100	0.507692
chr1	44378800	0.584615
chr1	44400800	0.738462
chr1	44418900	0.584615
chr1	44471600	0.923077
chr1	44498900	0.507692
chr1	44502400	0.538462
chr1	44513700	0.6
chr1	44535200	0.507692
chr1	44554700	0.646154
chr1	44620300	0.569231
chr1	44683600	0.538462
chr1	44704100	0.646154
chr1	44784200	0.615385
chr1	44805600	0.769231
chr1	44813700	0.507692
chr1	44844200	0.6
chr1	44883300	0.507692
chr1	44902500	0.507692
chr1	44938400	0.538462
chr1	44943000	0.815385
chr1	44951600	0.569231
chr1	44966700	0.661538
chr1	44973500	0.753846
chr1	44990200	0.8
chr1	44998200	0.738462
chr1	45002600	0.938462
chr1	45009000	0.953846
chr1	45012300	0.553846
chr1	45042100	0.584615
chr1	45058300	0.8
chr1	45061000	0.615385
chr1	45075400	0.676923
chr1	45118800	0.584615
chr1	45143000	0.569231
chr1	45148200	0.523077
chr1	45155100	0.707692
chr1	45173700	0.630769
chr1	45180900	0.738462
chr1	45197200	0.8
chr1	45252000	0.723077
chr1	45259600	0.723077
chr1	45273400	0.646154
chr1	45275800	0.523077
chr1	45285500	0.830769
chr1	45301700	0.723077
chr1	45766300	0.846154
chr1	45772800	0.830769
chr1	45787500	0.938462
chr1	45826700	0.569231
chr1	45921000	0.569231
chr1	45959000	0.676923
chr1	45989600	0.615385
chr1	46035900	0.6
chr1	46039000	0.569231
chr1	46042700	0.569231
chr1	46347500	0.630769
chr1	46390800	0.646154
chr1	46393100	0.861538
chr1	46395500	0.907692
chr1	46502900	0.769231
chr1	46509700	0.6
chr1	46632800	0.584615
chr1	46645500	0.8
chr1	46689500	0.523077
chr1	46872500	0.784615
chr1	46908000	0.507692
chr1	46912700	0.738462
chr1	46932500	0.630769
chr1	46943300	0.707692
chr1	46946500	0.569231
chr1	46983000	0.769231
chr1	46986000	0.676923
chr1	46991300	0.723077
chr1	46993900	0.8
chr1	47013900	0.707692
chr1	47041700	0.6
chr1	47064200	0.553846
chr1	47079700	0.969231
chr1	47141000	0.615385
chr1	47143200	0.553846
chr1	47191300	0.507692
chr1	47213600	0.846154
chr1	47450100	0.815385
chr1	47578900	0.615385
chr1	47595900	0.661538
chr1	47609500	0.523077
chr1	47641200	0.507692
chr1	47645100	0.507692
chr1	47658800	0.907692
chr1	47674200	0.523077
chr1	47696400	0.523077
chr1	47854700	0.569231
chr1	47889800	0.507692
chr1	47918300	0.523077
chr1	47925900	0.723077
chr1	47961400	0.584615
chr1	47993500	0.584615
chr1	48030600	0.861538
chr1	48152700	0.553846
chr1	48176100	0.538462
chr1	48192000	0.630769
chr1	48221300	0.815385
chr1	48251600	0.569231
chr1	48308600	0.538462
chr1	48360700	0.692308
chr1	48363900	0.553846
chr1	48438900	0.569231
chr1	48449600	0.8
chr1	48463400	0.630769
chr1	48471400	0.8
chr1	48509500	0.846154
chr1	48527100	0.538462
chr1	48559600	0.630769
chr1	48576600	0.630769
chr1	48674300	0.830769
chr1	48680500	0.553846
chr1	48682600	0.507692
chr1	48965400	0.646154
chr1	48996700	0.815385
chr1	49111400	0.584615
chr1	49133600	0.523077
chr1	49176400	0.769231
chr1	49336700	0.646154
chr1	50498900	0.569231
chr1	50834400	0.584615
chr1	51071300	0.584615
chr1	51127900	0.646154
chr1	51133800	0.569231
chr1	51158600	0.630769
chr1	51163700	0.523077
chr1	51166000	0.892308
chr1	51168700	0.784615
chr1	51171300	0.584615
chr1	51185200	0.584615
chr1	51240400	0.507692
chr1	51259500	0.507692
chr1	51442500	0.538462
chr1	51658200	0.769231
chr1	51762700	0.753846
chr1	51807900	0.553846
chr1	51889000	0.907692
chr1	52025400	0.707692
chr1	52093500	0.769231
chr1	52116400	0.523077
chr1	52309900	0.538462
chr1	52324600	0.661538
chr1	52362700	0.861538
chr1	52464200	0.507692
chr1	52470900	0.523077
chr1	52473900	0.923077
chr1	52593400	0.907692
chr1	52814500	0.707692
chr1	52816800	0.6
chr1	52902900	0.523077
chr1	52920500	0.569231
chr1	52928100	0.523077
chr1	52963700	0.507692
chr1	53126100	0.769231
chr1	53128900	0.753846
chr1	53152100	0.661538
chr1	53166800	0.753846
chr1	53298300	0.784615
chr1	53301900	0.769231
chr1	53329100	0.538462
chr1	53341400	0.830769
chr1	53370800	0.646154
chr1	53442300	0.953846
chr1	53581800	0.661538
chr1	53586100	0.676923
chr1	53628900	0.815385
chr1	53639100	0.507692
chr1	53647900	0.876923
chr1	53651600	0.630769
chr1	53790800	0.553846
chr1	53859200	0.830769
chr1	53864100	0.676923
chr1	53882500	0.953846
chr1	53885000	0.630769
chr1	53896700	1
chr1	53901000	0.753846
chr1	53904000	0.507692
chr1	53907700	0.953846
chr1	53911800	0.538462
chr1	53914500	1
chr1	53919200	0.538462
chr1	53922300	0.692308
chr1	53936000	0.876923
chr1	53951300	0.584615
chr1	53966700	0.630769
chr1	53969500	0.661538
chr1	54014700	0.538462
chr1	54018200	0.553846
chr1	54059900	0.507692
chr1	54151300	0.523077
chr1	54169100	0.676923
chr1	54171300	0.953846
chr1	54181400	0.569231
chr1	54191400	0.646154
chr1	54220700	0.707692
chr1	54326800	0.507692
chr1	54379400	0.923077
chr1	54408300	0.6
chr1	54425500	0.692308
chr1	54448300	0.661538
chr1	54458000	0.523077
chr1	54536000	0.861538
chr1	54547600	0.830769
chr1	54601400	0.876923
chr1	54739400	0.584615
chr1	54750900	0.615385
chr1	54764300	0.523077
chr1	54774200	0.6
chr1	54776600	0.630769
chr1	54779700	0.553846
chr1	54793600	0.615385
chr1	54795700	0.538462
chr1	54798300	0.615385
chr1	54808200	0.892308
chr1	54830100	0.538462
chr1	54841300	0.753846
chr1	54846400	0.507692
chr1	54874400	0.569231
chr1	54877700	0.6
chr1	54930800	0.630769
chr1	54940600	0.615385
chr1	54943900	0.569231
chr1	54946600	0.6
chr1	54953000	0.738462
chr1	54956200	0.538462
chr1	55007200	0.553846
chr1	55013800	0.523077
chr1	55037700	0.846154
chr1	55048600	0.523077
chr1	55129600	0.538462
chr1	55155000	0.584615
chr1	55231500	0.507692
chr1	55241000	0.615385
chr1	55276300	0.846154
chr1	55279600	0.830769
chr1	55411000	0.784615
chr1	55416900	0.615385
chr1	55428500	0.953846
chr1	55461000	0.784615
chr1	55476800	0.507692
chr1	55487900	0.769231
chr1	55493500	0.538462
chr1	55606500	0.6
chr1	55658000	0.538462
chr1	55743500	0.646154
chr1	55789700	0.723077
chr1	55795200	0.538462
chr1	55841700	0.707692
chr1	55997100	0.569231
chr1	56050300	0.584615
chr1	56184800	0.630769
chr1	56207500	0.553846
chr1	56633700	0.553846
chr1	56655900	0.738462
chr1	56662600	0.907692
chr1	56757100	0.553846
chr1	56836600	0.861538
chr1	56841200	0.938462
chr1	56856500	0.630769
chr1	56874300	0.569231
chr1	56897800	0.538462
chr1	56902900	0.923077
chr1	56915400	0.6
chr1	56919200	0.938462
chr1	56923100	0.507692
chr1	56943700	0.507692
chr1	56982900	0.569231
chr1	56993200	0.630769
chr1	56997300	0.569231
chr1	57001200	0.938462
chr1	57005400	0.538462
chr1	57007600	0.6
chr1	57010000	0.892308
chr1	57012900	0.630769
chr1	57016100	0.984615
chr1	57018200	0.707692
chr1	57029200	0.784615
chr1	57032800	0.876923
chr1	57037500	0.630769
chr1	57041100	0.569231
chr1	57046300	0.507692
chr1	57048400	0.523077
chr1	57050900	0.861538
chr1	57154700	0.615385
chr1	57175200	0.584615
chr1	57264200	0.553846
chr1	57286900	0.784615
chr1	57297800	0.8
chr1	57405300	0.707692
chr1	57458600	0.507692
chr1	57514500	0.676923
chr1	57538900	0.692308
chr1	57568700	0.615385
chr1	57623900	0.507692
chr1	57631200	0.507692
chr1	57637200	0.507692
chr1	57668100	0.584615
chr1	57670900	0.8
chr1	57728300	0.6
chr1	57823300	0.8
chr1	57886700	0.538462
chr1	57917100	0.615385
chr1	57935500	0.523077
chr1	57983500	0.661538
chr1	58062600	0.846154
chr1	58066400	0.984615
chr1	58071800	0.630769
chr1	58095700	0.584615
chr1	58098700	0.507692
chr1	58140800	0.707692
chr1	58177100	0.584615
chr1	58298400	0.6
chr1	58393500	0.523077
chr1	58432700	0.523077
chr1	58436000	0.523077
chr1	58449800	0.584615
chr1	58453600	0.692308
chr1	58461300	0.569231
chr1	58469100	0.953846
chr1	58474000	0.938462
chr1	58479600	0.646154
chr1	58490100	0.630769
chr1	58494200	0.569231
chr1	58497400	0.969231
chr1	58501200	0.753846
chr1	58513100	0.507692
chr1	58602300	0.523077
chr1	58621600	0.538462
chr1	58624000	0.953846
chr1	58627700	0.538462
chr1	58635200	0.892308
chr1	58774200	0.661538
chr1	58811300	0.661538
chr1	58823600	0.523077
chr1	58858100	0.815385
chr1	58898600	0.553846
chr1	59039200	0.6
chr1	59043200	0.523077
chr1	59086000	0.538462
chr1	59118700	0.523077
chr1	59168100	0.569231
chr1	59170500	0.953846
chr1	59175600	0.553846
chr1	59235100	0.584615
chr1	59279200	0.523077
chr1	59318800	0.784615
chr1	59321200	0.507692
chr1	59340700	0.630769
chr1	59447100	0.646154
chr1	59479600	0.784615
chr1	59523000	0.523077
chr1	59527600	0.507692
chr1	59529700	0.938462
chr1	59536400	0.630769
chr1	59538800	0.892308
chr1	59542100	0.938462
chr1	59544300	0.969231
chr1	59546900	0.8
chr1	59550200	0.646154
chr1	59557000	0.507692
chr1	59573900	0.784615
chr1	59580400	0.553846
chr1	59582700	1
chr1	59594500	0.523077
chr1	59609300	0.661538
chr1	59691400	0.538462
chr1	59756000	0.569231
chr1	59761100	0.6
chr1	59763700	0.507692
chr1	59776200	0.676923
chr1	59850500	0.738462
chr1	59859500	0.553846
chr1	59884300	0.907692
chr1	60129900	0.569231
chr1	60135700	0.876923
chr1	60139600	0.615385
chr1	60144000	0.861538
chr1	60146800	0.584615
chr1	60165000	0.738462
chr1	60182800	0.538462
chr1	60225500	0.707692
chr1	60366600	0.569231
chr1	60413300	0.692308
chr1	60437300	0.692308
chr1	60464000	0.569231
chr1	60580400	0.507692
chr1	60747300	0.8
chr1	61039700	0.630769
chr1	61105600	0.507692
chr1	61314700	0.953846
chr1	61328000	0.784615
chr1	61333500	0.523077
chr1	61352800	0.707692
chr1	61359800	0.846154
chr1	61362000	0.523077
chr1	61372200	0.923077
chr1	61378000	0.707692
chr1	61407500	0.769231
chr1	61436200	0.692308
chr1	61440700	0.676923
chr1	61444800	0.707692
chr1	61471400	0.969231
chr1	61521000	0.630769
chr1	61524400	0.538462
chr1	61546000	0.538462
chr1	61576200	0.584615
chr1	61607400	0.553846
chr1	61687900	0.584615
chr1	61702200	0.507692
chr1	61707800	0.676923
chr1	61714800	0.938462
chr1	61750200	0.938462
chr1	61756100	0.6
chr1	61759900	0.569231
chr1	61762100	0.907692
chr1	61764300	0.523077
chr1	61767500	0.784615
chr1	61785900	0.523077
chr1	61803800	0.692308
chr1	61819100	0.507692
chr1	61828300	0.553846
chr1	61858400	0.507692
chr1	61908500	0.538462
chr1	61919200	0.569231
chr1	61925000	0.553846
chr1	61927500	0.507692
chr1	62054600	0.738462
chr1	62102400	0.538462
chr1	62310700	0.507692
chr1	62417600	0.923077
chr1	62422600	0.738462
chr1	62431200	0.523077
chr1	62446500	0.538462
chr1	62488200	0.523077
chr1	62506500	0.692308
chr1	62524700	0.507692
chr1	62548600	0.538462
chr1	62608500	0.830769
chr1	62641600	0.938462
chr1	62643700	0.615385
chr1	62646600	0.953846
chr1	62648800	0.876923
chr1	62664400	0.584615
chr1	62667900	0.523077
chr1	62695100	0.661538
chr1	62745100	0.6
chr1	62750000	0.615385
chr1	62762100	0.523077
chr1	62803500	0.769231
chr1	62857200	0.553846
chr1	62867000	0.507692
chr1	62873200	0.692308
chr1	62942800	0.507692
chr1	62953800	0.615385
chr1	62974000	0.723077
chr1	63002600	0.523077
chr1	63052700	0.630769
chr1	63142800	0.646154
chr1	63212400	0.738462
chr1	63222100	0.738462
chr1	63306500	0.538462
chr1	63350100	0.523077
chr1	63353000	0.538462
chr1	63372200	0.538462
chr1	63383700	0.507692
chr1	63428900	0.6
chr1	63553800	0.676923
chr1	63570000	0.6
chr1	63572900	0.523077
chr1	63582800	0.723077
chr1	63615000	0.815385
chr1	63651500	0.661538
chr1	63655500	0.938462
chr1	63665100	0.8
chr1	63674800	0.523077
chr1	63684900	0.538462
chr1	63743400	0.538462
chr1	63760500	0.984615
chr1	63765100	0.753846
chr1	63770800	0.969231
chr1	63784800	0.553846
chr1	63793600	0.615385
chr1	63797400	0.661538
chr1	63809800	0.784615
chr1	63907500	0.692308
chr1	64023300	0.907692
chr1	64035400	0.523077
chr1	64038300	0.784615
chr1	64040900	0.969231
chr1	64081900	0.707692
chr1	64140400	0.6
chr1	64157900	0.753846
chr1	64195500	0.553846
chr1	64198200	0.630769
chr1	64212700	0.892308
chr1	64238400	0.538462
chr1	64243500	0.830769
chr1	64246000	0.846154
chr1	64248900	1
chr1	64251100	0.630769
chr1	64254200	0.738462
chr1	64256400	0.830769
chr1	64258600	0.538462
chr1	64262800	0.661538
chr1	64270300	0.507692
chr1	64283800	0.569231
chr1	64286500	0.523077
chr1	64288700	0.507692
chr1	64302300	0.615385
chr1	64309700	0.769231
chr1	64311800	0.523077
chr1	64323900	0.507692
chr1	64329700	0.630769
chr1	64336300	0.523077
chr1	64374000	0.846154
chr1	64379700	0.584615
chr1	64512100	0.646154
chr1	64527100	0.538462
chr1	64602900	0.569231
chr1	64711000	0.861538
chr1	64823200	0.661538
chr1	64939800	0.769231
chr1	64959800	0.938462
chr1	64963400	0.953846
chr1	64980000	0.615385
chr1	64984700	0.953846
chr1	64989900	0.938462
chr1	65006300	0.507692
chr1	65010000	0.507692
chr1	65037100	0.630769
chr1	65109000	0.769231
chr1	65221000	0.584615
chr1	65289100	0.507692
chr1	65352900	0.676923
chr1	65363800	0.6
chr1	65535200	0.507692
chr1	65616400	0.769231
chr1	65675100	0.615385
chr1	65701800	0.8
chr1	65743100	0.815385
chr1	65745300	0.646154
chr1	65884600	0.523077
chr1	65898800	0.661538
chr1	65907200	0.523077
chr1	65910500	0.507692
chr1	65925400	0.523077
chr1	66153600	0.938462
chr1	66424800	0.830769
chr1	66708600	0.953846
chr1	66719300	0.615385
chr1	66730500	0.553846
chr1	66737200	0.707692
chr1	66797300	0.507692
chr1	66802000	0.615385
chr1	66816100	0.938462
chr1	66818700	0.830769
chr1	66822000	0.723077
chr1	66837800	0.538462
chr1	66890700	0.723077
chr1	66912200	0.507692
chr1	66969900	0.553846
chr1	66995600	0.661538
chr1	67006100	0.523077
chr1	67178800	0.553846
chr1	67192000	0.8
chr1	67231000	0.569231
chr1	67461900	0.907692
chr1	67485000	0.523077
chr1	67506300	0.630769
chr1	67563200	0.830769
chr1	67601000	0.507692
chr1	67615200	0.615385
chr1	67680400	0.707692
chr1	67727300	0.876923
chr1	67780400	0.615385
chr1	67799100	0.538462
chr1	67808100	0.969231
chr1	67813900	0.615385
chr1	67837400	0.630769
chr1	67843400	0.630769
chr1	67856000	0.569231
chr1	67865000	0.830769
chr1	67924800	0.984615
chr1	67929600	0.523077
chr1	67950500	0.538462
chr1	67966400	0.830769
chr1	67981600	0.892308
chr1	68021400	0.6
chr1	68027500	0.846154
chr1	68055600	0.538462
chr1	68191500	0.6
chr1	68212100	0.723077
chr1	68215400	0.892308
chr1	68226200	0.538462
chr1	68232500	0.6
chr1	68258100	0.569231
chr1	68306300	0.8
chr1	68310300	0.738462
chr1	68319600	0.907692
chr1	68354400	0.584615
chr1	68358600	0.723077
chr1	68519600	0.569231
chr1	68577800	0.830769
chr1	68582600	0.784615
chr1	68607400	0.507692
chr1	68628000	0.569231
chr1	68742600	0.784615
chr1	68757800	0.507692
chr1	68759900	0.661538
chr1	68786700	0.6
chr1	68808600	0.830769
chr1	68908900	0.938462
chr1	68936400	0.646154
chr1	69063700	0.538462
chr1	69066400	0.584615
chr1	69347000	0.553846
chr1	69427000	0.538462
chr1	69436300	0.553846
chr1	69443200	0.830769
chr1	69542900	0.892308
chr1	69548200	0.661538
chr1	69554300	0.630769
chr1	69557300	0.569231
chr1	69586500	0.676923
chr1	69611900	0.784615
chr1	69687300	0.615385
chr1	69700300	0.553846
chr1	69710100	0.538462
chr1	69750500	0.553846
chr1	70001100	0.553846
chr1	70006800	0.538462
chr1	70156100	0.507692
chr1	70166700	0.630769
chr1	70204300	0.661538
chr1	70209000	0.661538
chr1	70324800	0.553846
chr1	70486800	0.538462
chr1	70500400	0.846154
chr1	70600600	0.538462
chr1	70839600	0.815385
chr1	70909200	0.692308
chr1	70953800	0.892308
chr1	70994700	0.553846
chr1	71012500	0.676923
chr1	71022500	0.923077
chr1	71053600	0.784615
chr1	71141600	0.630769
chr1	71151300	0.538462
chr1	71354400	0.507692
chr1	71515900	0.646154
chr1	71632300	0.615385
chr1	71694500	0.615385
chr1	71904300	0.738462
chr1	71928200	0.723077
chr1	72059000	0.676923
chr1	72203800	0.6
chr1	72292600	0.538462
chr1	72302800	0.553846
chr1	72353800	0.6
chr1	72466200	0.615385
chr1	72469000	0.538462
chr1	72489500	0.846154
chr1	72495500	0.584615
chr1	72500700	0.630769
chr1	72978000	0.507692
chr1	73013600	0.507692
chr1	73089100	0.646154
chr1	73103600	0.615385
chr1	73136800	0.738462
chr1	73190800	0.507692
chr1	73381200	0.569231
chr1	73452100	0.938462
chr1	73454800	0.569231
chr1	73498300	0.8
chr1	73500500	0.861538
chr1	73532100	0.846154
chr1	73608300	0.507692
chr1	74059300	0.569231
chr1	74409200	0.892308
chr1	74711000	0.538462
chr1	74832900	0.815385
chr1	74934900	0.523077
chr1	74955000	0.676923
chr1	74970500	0.692308
chr1	74987900	0.892308
chr1	74990000	0.553846
chr1	74994800	0.538462
chr1	75155800	0.630769
chr1	75219000	0.507692
chr1	75238000	0.615385
chr1	75246500	0.523077
chr1	75538700	0.615385
chr1	75541200	0.953846
chr1	75544000	0.630769
chr1	75549200	0.876923
chr1	75558000	0.8
chr1	75565800	0.630769
chr1	75723200	0.569231
chr1	75808500	0.553846
chr1	75821300	0.569231
chr1	76095900	0.953846
chr1	76098200	0.815385
chr1	76138300	0.815385
chr1	76185800	0.769231
chr1	76374600	0.846154
chr1	76519000	0.938462
chr1	76620100	0.830769
chr1	76623300	0.507692
chr1	76696000	0.846154
chr1	76700300	0.523077
chr1	76704600	0.876923
chr1	76713200	0.523077
chr1	76716300	0.569231
chr1	76754700	0.569231
chr1	76760200	0.569231
chr1	76796900	0.523077
chr1	76847800	0.507692
chr1	76960800	0.646154
chr1	76968400	0.784615
chr1	76977400	0.584615
chr1	77006700	0.538462
chr1	77049200	0.738462
chr1	77054300	0.523077
chr1	77223700	0.784615
chr1	77307600	0.523077
chr1	77319800	0.661538
chr1	77385400	0.753846
chr1	77400000	0.8
chr1	77481900	0.523077
chr1	77484800	0.646154
chr1	77527000	0.661538
chr1	77548100	0.584615
chr1	77788300	0.507692
chr1	77863900	0.553846
chr1	77879600	0.661538
chr1	77980400	0.969231
chr1	78107600	0.523077
chr1	78366800	0.553846
chr1	78438100	0.553846
chr1	78470000	0.6
chr1	78580400	0.784615
chr1	78587900	0.6
chr1	78621100	0.507692
chr1	78642200	0.538462
chr1	78691000	0.584615
chr1	78703500	0.707692
chr1	79083400	0.830769
chr1	79262900	0.507692
chr1	79305600	0.692308
chr1	79350700	0.692308
chr1	79659300	0.892308
chr1	79672200	0.507692
chr1	79701700	0.6
chr1	79725900	0.692308
chr1	79729600	0.861538
chr1	79841200	0.523077
chr1	79950200	0.538462
chr1	79953400	0.569231
chr1	79957000	0.523077
chr1	80053500	0.784615
chr1	80057600	0.553846
chr1	80070300	0.661538
[truncated: 53,384 more rows]
