# Supplementary material for: RFECS: A Random-Forest Based Algorithm for Enhancer Identification from Chromatin State
Source: PLoS Comput Biol. 2013 Mar 14;9(3):e1002968. doi: 10.1371/journal.pcbi.1002968 (PMC3597546; doi:10.1371/journal.pcbi.1002968)
Supplement: Table S6 — p300 binding sites in IMR90 overlapping DNase-I hypersensitivity sites and distal to known UCSC and Gencode TSS. (XLS) [file pcbi.1002968.s013.xls]

## Sheet: Sheet1
Table S6.p300 binding sites in IMR90 overlapping DNase-I hypersensitivity sites and distal to known UCSC and Gencode TSS
Chromosome	Location
chr1	879900
chr1	999700
chr1	1014900
chr1	1092900
chr1	2071500
chr1	2166100
chr1	2210900
chr1	2222300
chr1	2383300
chr1	2466500
chr1	3229800
chr1	3420900
chr1	3460100
chr1	3462500
chr1	3464900
chr1	5998600
chr1	6043600
chr1	6333500
chr1	6336600
chr1	6464900
chr1	6920200
chr1	7178100
chr1	7283800
chr1	7290000
chr1	7325000
chr1	7325900
chr1	7327700
chr1	7339600
chr1	7342000
chr1	7359500
chr1	7393700
chr1	7439600
chr1	7462100
chr1	7531100
chr1	7539100
chr1	7601900
chr1	7727700
chr1	7870600
chr1	7954000
chr1	7962900
chr1	8035500
chr1	8080200
chr1	8100800
chr1	8121500
chr1	8137400
chr1	8138400
chr1	8143200
chr1	8155200
chr1	8157600
chr1	8177200
chr1	8181500
chr1	8193900
chr1	8197900
chr1	8214800
chr1	8229900
chr1	8257900
chr1	8262300
chr1	8272100
chr1	8285100
chr1	8298200
chr1	8363400
chr1	8374500
chr1	8402500
chr1	8403600
chr1	8434100
chr1	8438300
chr1	8455200
chr1	8457100
chr1	8468300
chr1	8472300
chr1	8523500
chr1	8602200
chr1	8658200
chr1	8686700
chr1	8689400
chr1	8721500
chr1	8726500
chr1	8728400
chr1	8731500
chr1	8763600
chr1	8772900
chr1	8800400
chr1	8918300
chr1	8950100
chr1	8964100
chr1	9046400
chr1	9048200
chr1	9161000
chr1	9203500
chr1	9224100
chr1	9256400
chr1	9267300
chr1	9271600
chr1	9360400
chr1	9363400
chr1	9375800
chr1	9381200
chr1	9386900
chr1	9436900
chr1	9462000
chr1	9473200
chr1	9533200
chr1	9551300
chr1	9719500
chr1	9760500
chr1	9785200
chr1	9819700
chr1	9827000
chr1	9927700
chr1	10106200
chr1	10125200
chr1	10134600
chr1	10168400
chr1	10183100
chr1	10314000
chr1	10448000
chr1	10462900
chr1	10475600
chr1	10568700
chr1	10570700
chr1	11097800
chr1	11218800
chr1	11327900
chr1	11702600
chr1	11791900
chr1	11851000
chr1	11990000
chr1	11991300
chr1	12144000
chr1	12181800
chr1	12203800
chr1	12213700
chr1	12222000
chr1	12238300
chr1	12244400
chr1	12494400
chr1	12507500
chr1	12509400
chr1	12515200
chr1	12517200
chr1	12521500
chr1	12524800
chr1	12601700
chr1	12610100
chr1	12616600
chr1	12617500
chr1	12634000
chr1	12662100
chr1	12664500
chr1	12710300
chr1	14091100
chr1	14740500
chr1	15152800
chr1	15169000
chr1	15295100
chr1	15335400
chr1	15354700
chr1	15373100
chr1	15485900
chr1	15494000
chr1	15505500
chr1	15539800
chr1	15541200
chr1	15617100
chr1	15650100
chr1	15679000
chr1	15742500
chr1	15744100
chr1	15756400
chr1	15757800
chr1	15759600
chr1	15761400
chr1	15946800
chr1	16007300
chr1	16041100
chr1	16118700
chr1	16125700
chr1	16126700
chr1	16147100
chr1	16161500
chr1	16212300
chr1	16219800
chr1	16246000
chr1	16251300
chr1	16266000
chr1	16279400
chr1	16292600
chr1	16339900
chr1	16405500
chr1	16409000
chr1	16415700
chr1	16438400
chr1	16449600
chr1	16466100
chr1	16472900
chr1	16490800
chr1	16500200
chr1	16502600
chr1	16508500
chr1	16514300
chr1	16575400
chr1	16576500
chr1	16587400
chr1	16593100
chr1	16713100
chr1	17330500
chr1	17452400
chr1	17455100
chr1	17495200
chr1	17534700
chr1	17614100
chr1	17750300
chr1	17770100
chr1	17880700
chr1	17896300
chr1	17960200
chr1	17988200
chr1	18092100
chr1	18193100
chr1	18200800
chr1	18205500
chr1	18924100
chr1	19239700
chr1	19253300
chr1	19254400
chr1	19256400
chr1	19276300
chr1	19337700
chr1	19559100
chr1	19732700
chr1	19767100
chr1	19775500
chr1	19777500
chr1	19779000
chr1	19803400
chr1	19841100
chr1	19980300
chr1	20084900
chr1	20092200
chr1	20521800
chr1	20685300
chr1	20717200
chr1	20821600
chr1	20822800
chr1	20928100
chr1	20930800
chr1	20940500
chr1	21118900
chr1	21173200
chr1	21193600
chr1	21348900
chr1	21396200
chr1	21476500
chr1	21565100
chr1	21588400
chr1	21629300
chr1	21639800
chr1	21643900
chr1	21647700
chr1	21665300
chr1	21697200
chr1	21868400
chr1	21965200
chr1	22143500
chr1	22188700
chr1	22196400
chr1	22246100
chr1	22253400
chr1	22257800
chr1	22290500
chr1	22345700
chr1	22743200
chr1	22747100
chr1	22774200
chr1	23016100
chr1	23055400
chr1	23066300
chr1	23080300
chr1	23135000
chr1	23158700
chr1	23188400
chr1	23295900
chr1	23303000
chr1	23426900
chr1	23449000
chr1	23515500
chr1	23551700
chr1	23600100
chr1	23703700
chr1	23729600
chr1	23730500
chr1	23770800
chr1	23823700
chr1	23866400
chr1	23871300
chr1	23904000
chr1	23912200
chr1	23961600
chr1	24053900
chr1	24136300
chr1	24278200
chr1	24281800
chr1	24336100
chr1	24346700
chr1	24349300
chr1	24372900
chr1	24593000
chr1	24610500
chr1	24621000
chr1	24689600
chr1	24691800
chr1	25010300
chr1	25029100
chr1	25034400
chr1	25045400
chr1	25046700
chr1	25054100
chr1	25067900
chr1	25120400
chr1	25174600
chr1	25275900
chr1	25278400
chr1	25281700
chr1	25349000
chr1	25566500
chr1	25580600
chr1	25687800
chr1	25895500
chr1	25935200
chr1	25999500
chr1	26021700
chr1	26026700
chr1	26029000
chr1	26123400
chr1	26285100
chr1	26318900
chr1	26611400
chr1	26947400
chr1	27004100
chr1	27011800
chr1	27027900
chr1	27032400
chr1	27050200
chr1	27060600
chr1	27070700
chr1	27126500
chr1	27324300
chr1	27326100
chr1	27445600
chr1	27449300
chr1	27472500
chr1	27626000
chr1	27745000
chr1	27759700
chr1	27865400
chr1	27867000
chr1	27902100
chr1	27925800
chr1	28079000
chr1	28189800
chr1	28201900
chr1	28231200
chr1	28295400
chr1	28297100
chr1	28450400
chr1	28479800
chr1	28487600
chr1	28535500
chr1	28640700
chr1	28670100
chr1	28672800
chr1	28718700
chr1	28928300
chr1	28929500
chr1	29299100
chr1	29523600
chr1	29529500
chr1	29570400
chr1	29575800
chr1	29598300
chr1	29840000
chr1	30043000
chr1	30113100
chr1	30161400
chr1	30266100
chr1	30447300
chr1	30532000
chr1	31173900
chr1	31236600
chr1	31274700
chr1	31575300
chr1	31625300
chr1	31643800
chr1	31779300
chr1	31870000
chr1	31895700
chr1	31956400
chr1	32059700
chr1	32155600
chr1	32177800
chr1	32309300
chr1	32420400
chr1	32421700
chr1	32429800
chr1	32532300
chr1	32599200
chr1	32701900
chr1	32732900
chr1	32870700
chr1	32986200
chr1	33160900
chr1	33225800
chr1	33241000
chr1	33263900
chr1	33266900
chr1	33405400
chr1	33458200
chr1	33473000
chr1	33562000
chr1	33564900
chr1	33629500
chr1	33684500
chr1	33766400
chr1	33783700
chr1	33793700
chr1	33808000
chr1	33829900
chr1	33831300
chr1	33833500
chr1	33850100
chr1	33853400
chr1	33855200
chr1	33856400
chr1	33900800
chr1	34078600
chr1	34409700
chr1	35513100
chr1	35688500
chr1	35914200
chr1	35915100
chr1	36004300
chr1	36240400
chr1	36602200
chr1	36653900
chr1	36669600
chr1	36714100
chr1	36765600
chr1	36808500
chr1	36831800
chr1	36839500
chr1	38000200
chr1	38003100
chr1	38424500
chr1	38461900
chr1	38466300
chr1	38495800
chr1	38605900
chr1	39558200
chr1	39569100
chr1	39624000
chr1	39633600
chr1	39644300
chr1	39649500
chr1	39651400
chr1	39657400
chr1	39657900
chr1	39661000
chr1	39738100
chr1	39853300
chr1	39861400
chr1	39864400
chr1	39897700
chr1	39919400
chr1	40006300
chr1	40079100
chr1	40265700
chr1	40311400
chr1	40311900
chr1	40358400
chr1	40359000
chr1	40481100
chr1	40498100
chr1	40856000
chr1	40858000
chr1	41341500
chr1	41405500
chr1	41410100
chr1	41469500
chr1	41568000
chr1	41575400
chr1	41589000
chr1	41799300
chr1	41898500
chr1	41958800
chr1	41962100
chr1	41964600
chr1	42039900
chr1	42079400
chr1	42089000
chr1	42097800
chr1	42105400
chr1	42131000
chr1	42136300
chr1	42138100
chr1	42179400
chr1	42204800
chr1	42217900
chr1	42249000
chr1	42278200
chr1	42328700
chr1	42335900
chr1	42612700
chr1	42643400
chr1	42645100
chr1	42680300
chr1	42785400
chr1	42950200
chr1	43379200
chr1	43403000
chr1	43406800
chr1	43416000
chr1	43429300
chr1	43432900
chr1	43437500
chr1	43444400
chr1	43465200
chr1	43526100
chr1	43539500
chr1	43672700
chr1	43697900
chr1	43838900
chr1	43938200
chr1	43941800
chr1	43989000
chr1	44048000
chr1	44177300
chr1	44229300
chr1	44240200
chr1	44266000
chr1	44287900
chr1	44300900
chr1	44324100
chr1	44327200
chr1	44378500
chr1	44395400
chr1	44538000
chr1	44793700
chr1	45172900
chr1	46235100
chr1	46395100
chr1	46649000
chr1	46986300
chr1	47109100
chr1	47806000
chr1	47845500
chr1	48176300
chr1	50814500
chr1	51444000
chr1	51727000
chr1	52033500
chr1	52035600
chr1	52102800
chr1	52110300
chr1	52114200
chr1	52127000
chr1	52363400
chr1	52382400
chr1	52390300
chr1	52435200
chr1	52436200
chr1	52468100
chr1	52503400
chr1	52660900
chr1	52704800
chr1	53128600
chr1	53152000
chr1	53174000
chr1	53280300
chr1	53490800
chr1	53509200
chr1	53573400
chr1	53575000
chr1	53601400
chr1	53612000
chr1	53647800
chr1	53649200
chr1	53712400
chr1	53878800
chr1	53914800
chr1	53992500
chr1	54008000
chr1	54038200
chr1	54083200
chr1	54120700
chr1	54423100
chr1	54587200
chr1	54719300
chr1	54738800
chr1	54745000
chr1	54760700
chr1	54792400
chr1	54800900
chr1	54843200
chr1	54954000
chr1	55237900
chr1	55322200
chr1	55323600
chr1	55370400
chr1	55371100
chr1	55743300
chr1	55774900
chr1	55776400
chr1	55828400
chr1	55892400
chr1	55895000
chr1	55909300
chr1	55912200
chr1	55956400
chr1	55969500
chr1	55985800
chr1	56008700
chr1	56089200
chr1	56160200
chr1	56161400
chr1	56162000
chr1	56169900
chr1	56182000
chr1	56182500
chr1	56184600
chr1	56192800
chr1	56207300
chr1	56248000
chr1	56279500
chr1	56293200
chr1	56314700
chr1	56348800
chr1	56421000
chr1	56526700
chr1	56530500
chr1	56539800
chr1	56546900
chr1	56562100
chr1	56564800
chr1	56767700
chr1	56796200
chr1	56798100
chr1	56802900
chr1	56825900
chr1	56841300
chr1	56912500
chr1	56914700
chr1	56943100
chr1	56991300
chr1	57093400
chr1	57142500
chr1	57265700
chr1	57298100
chr1	57332500
chr1	57785000
chr1	57819400
chr1	57935800
chr1	58861200
chr1	59046000
chr1	59050400
chr1	59058400
chr1	59084100
chr1	59193200
chr1	59212600
chr1	59218400
chr1	59221300
chr1	59229000
chr1	59230200
chr1	59235000
chr1	59280900
chr1	59283900
chr1	59289200
chr1	59347300
chr1	59349100
chr1	59398600
chr1	59481600
chr1	59491000
chr1	59509600
chr1	59528500
chr1	59582700
chr1	59616900
chr1	59652500
chr1	59680500
chr1	59758400
chr1	59782400
chr1	59859200
chr1	59893000
chr1	59949900
chr1	59986000
chr1	59986800
chr1	60015800
chr1	60061700
chr1	60138600
chr1	60144700
chr1	60158400
chr1	60167200
chr1	60171700
chr1	60173000
chr1	60196600
chr1	60204000
chr1	60216400
chr1	60225300
chr1	60242900
chr1	60413100
chr1	60598800
chr1	61508800
chr1	61623300
chr1	62158300
chr1	63953500
chr1	64101500
chr1	64157700
chr1	64164100
chr1	64180000
chr1	64187400
chr1	64212000
chr1	64245200
chr1	64265700
chr1	64339600
chr1	64343700
chr1	64397300
chr1	64434400
chr1	64472500
chr1	64499700
chr1	64505300
chr1	64508500
chr1	64548300
chr1	64553600
chr1	64598900
chr1	64602900
chr1	64627100
chr1	64629800
chr1	64694000
chr1	64942400
chr1	64981300
chr1	65064100
chr1	65199800
chr1	65363900
chr1	65376500
chr1	65381700
chr1	65383300
chr1	65399100
chr1	65661900
chr1	65891500
chr1	65895600
chr1	66277800
chr1	66286800
chr1	66298100
chr1	66648300
chr1	66708500
chr1	66728000
chr1	66737100
chr1	66837100
chr1	66840600
chr1	66870900
chr1	66881300
chr1	66900000
chr1	66930600
chr1	66969700
chr1	66993500
chr1	67006400
chr1	67008600
chr1	67012300
chr1	67030100
chr1	67041600
chr1	67417400
chr1	67479400
chr1	67485400
chr1	67486200
chr1	67526600
chr1	67813500
chr1	68001200
chr1	68036300
chr1	68039300
chr1	68041700
chr1	68084500
chr1	68116000
chr1	68118600
chr1	68166600
chr1	68190800
chr1	68213500
chr1	68215800
chr1	68257900
chr1	68259400
chr1	68269800
chr1	68306200
chr1	68346100
chr1	68354600
chr1	68355700
chr1	68364200
chr1	68414000
chr1	68453200
chr1	68606300
chr1	68607200
chr1	68639900
chr1	68668200
chr1	68794400
chr1	68808500
chr1	68824200
chr1	68850200
chr1	68875300
chr1	70509600
chr1	70556700
chr1	70598800
chr1	70953000
chr1	72466600
chr1	72591700
chr1	72863600
chr1	74671000
chr1	74822300
chr1	74861300
chr1	74891500
chr1	75300800
chr1	76457400
chr1	76472000
chr1	77367000
chr1	77497100
chr1	77505600
chr1	77781800
chr1	77836800
chr1	77933600
chr1	77939600
chr1	77980300
chr1	78002600
chr1	78022700
chr1	78215400
chr1	78298100
chr1	78298800
chr1	78342700
chr1	78366500
chr1	78567400
chr1	78610900
chr1	78740600
chr1	78741300
chr1	78743100
chr1	78752600
chr1	78805300
chr1	78806400
chr1	78985300
chr1	79043300
chr1	79182000
chr1	79297500
chr1	79299300
chr1	79509400
chr1	79545600
chr1	79594500
chr1	79659200
chr1	80365800
chr1	80448000
chr1	80883500
chr1	81593100
chr1	81624400
chr1	81639900
chr1	81640600
chr1	82136100
chr1	82147400
chr1	82148200
chr1	82161600
chr1	82168700
chr1	82386100
chr1	84367300
chr1	84569200
chr1	84583700
chr1	84622200
chr1	84719800
chr1	84737200
chr1	84831500
chr1	84836800
chr1	84843300
chr1	84878400
chr1	84899600
chr1	85164000
chr1	85216000
chr1	85219300
chr1	85313100
chr1	85320200
chr1	85410500
chr1	85411800
chr1	85412400
chr1	85425200
chr1	85426200
chr1	85614700
chr1	85755300
chr1	85763600
chr1	85774000
chr1	85779800
chr1	85794800
chr1	85840000
chr1	85961400
chr1	85968000
chr1	85987300
chr1	85990300
chr1	85991400
chr1	85993000
chr1	86010500
chr1	86017000
chr1	86077800
chr1	86094600
chr1	86296700
chr1	86316100
chr1	86328300
chr1	86534900
chr1	86603300
chr1	86671600
chr1	86673200
chr1	86895700
chr1	87240100
chr1	87312100
chr1	87581300
chr1	87687200
chr1	87692100
chr1	87989200
chr1	87989900
chr1	88054300
chr1	88150500
chr1	88220000
chr1	88265300
chr1	88271700
chr1	88421900
chr1	88793500
chr1	89981700
chr1	90071400
chr1	90190700
chr1	90228600
chr1	90270400
chr1	90308900
chr1	90359800
chr1	90372400
chr1	90373400
chr1	90374500
chr1	90376500
chr1	90383800
chr1	90408700
chr1	90427800
chr1	90868800
chr1	91586600
chr1	91631800
chr1	91992300
chr1	92002900
chr1	92021800
chr1	92040600
chr1	92048200
chr1	92049000
chr1	92075300
chr1	92116400
chr1	92150500
chr1	92165300
chr1	92191600
chr1	92198200
chr1	92202600
chr1	92216900
chr1	92247600
chr1	92249100
chr1	92256000
chr1	92295900
chr1	92296800
chr1	92310800
chr1	92311600
chr1	92389800
chr1	92503200
chr1	92676900
chr1	92910100
chr1	93175400
chr1	93263000
chr1	93270500
chr1	93288600
chr1	93375100
chr1	93400400
chr1	93416200
chr1	93794400
chr1	93804100
chr1	94033100
chr1	94045600
chr1	94127800
chr1	94130400
chr1	94135800
chr1	94137800
chr1	94159000
chr1	94167300
chr1	94201400
chr1	94204000
chr1	94220200
chr1	94224600
chr1	94267200
chr1	94270100
chr1	94282600
chr1	94430400
chr1	94454800
chr1	94488200
chr1	94504300
chr1	94532900
chr1	94534600
chr1	94560100
chr1	94761700
chr1	94801600
chr1	95019000
chr1	95045500
chr1	95068100
chr1	95074900
chr1	95098800
chr1	95102300
chr1	95112000
chr1	95113900
chr1	95119700
chr1	95138700
chr1	95141100
chr1	95164500
chr1	95173000
chr1	95175600
chr1	95179400
chr1	95193600
chr1	95195000
chr1	95201300
chr1	95221500
chr1	95249200
chr1	95258100
chr1	95258900
chr1	95267700
chr1	95269100
chr1	95328900
chr1	95329600
chr1	95332200
chr1	95388400
chr1	95440400
chr1	95454100
chr1	95489300
chr1	95507300
chr1	96775500
chr1	96828200
chr1	96830200
chr1	96836500
chr1	96854600
chr1	96881800
chr1	96931100
chr1	96938200
chr1	96939500
chr1	97025800
chr1	97392900
chr1	97656000
chr1	97658600
chr1	97717800
chr1	97736600
chr1	97800200
chr1	97806600
chr1	97816300
chr1	97845400
chr1	98037500
chr1	98097700
chr1	98134600
chr1	98409000
chr1	98465000
chr1	98518600
chr1	98552500
chr1	98669200
chr1	98682000
chr1	98789500
chr1	98793200
chr1	98854200
chr1	99168700
chr1	99406400
chr1	99429200
chr1	100056500
chr1	100065400
chr1	100128200
chr1	100193500
chr1	100202700
chr1	100565900
chr1	100853600
chr1	100925200
chr1	100929400
chr1	101062700
chr1	101072100
chr1	101087700
chr1	101123900
chr1	101177100
chr1	101265600
chr1	101328200
chr1	101455000
chr1	101509400
chr1	101640500
chr1	101653000
chr1	101654000
chr1	101666200
chr1	101754100
chr1	101757400
chr1	101779900
chr1	101830800
chr1	103345300
chr1	103646300
chr1	103731200
chr1	107619600
chr1	108479300
chr1	108661200
chr1	108668300
chr1	109229400
chr1	109247300
chr1	109371300
chr1	109373300
chr1	109374000
chr1	109637100
chr1	109705100
chr1	109743900
chr1	109817500
chr1	109841900
chr1	109981600
chr1	110043700
chr1	110187400
chr1	110316400
chr1	110326100
chr1	110330200
chr1	110334900
chr1	110348200
chr1	110364000
chr1	110408000
chr1	110415000
chr1	110438600
chr1	110469600
chr1	110471300
chr1	110473900
chr1	110476600
chr1	110502700
chr1	110518500
chr1	110598300
chr1	110745700
chr1	110851000
chr1	111006500
chr1	111177400
chr1	111734400
chr1	111960500
chr1	112005900
chr1	112051000
chr1	112081000
chr1	112095900
chr1	112114700
chr1	112135600
chr1	112147800
chr1	112233000
chr1	112250700
chr1	112276100
chr1	112290000
chr1	112422000
chr1	112947100
chr1	113044500
chr1	113065400
chr1	113070000
chr1	113086700
chr1	113118200
chr1	113243200
chr1	113278500
chr1	113361800
chr1	113683300
chr1	113939300
chr1	113999700
chr1	114084900
chr1	114403700
chr1	114455700
chr1	114518200
chr1	114856900
chr1	114887500
chr1	115677900
chr1	115681700
chr1	115685300
chr1	115701000
chr1	115711500
chr1	115732900
chr1	115782200
chr1	115794600
chr1	115797900
chr1	115822700
chr1	115843200
chr1	115845000
chr1	115857600
chr1	115860300
chr1	115873300
chr1	115875800
chr1	115907200
chr1	115916000
chr1	115954400
chr1	115973600
chr1	115997600
chr1	116039900
chr1	116049900
chr1	116088500
chr1	116658200
chr1	116681800
chr1	116694800
chr1	117029200
chr1	117052100
chr1	117610500
chr1	117685100
chr1	117689800
chr1	117690700
chr1	117914200
chr1	118044000
chr1	118199800
chr1	118238900
chr1	118337900
chr1	118355600
chr1	118364600
chr1	118369200
chr1	118690300
chr1	120154400
chr1	120322800
chr1	120326100
chr1	120337600
chr1	120371000
chr1	120413700
chr1	120491400
chr1	120529800
chr1	121225900
chr1	144010800
chr1	144012800
chr1	144015900
chr1	144540900
chr1	144941300
chr1	144989600
chr1	145009600
chr1	145083600
chr1	145092600
chr1	145114600
chr1	145449100
chr1	146966900
chr1	149294700
chr1	150164500
chr1	150500900
chr1	150501600
chr1	150510600
chr1	150540800
chr1	150577300
chr1	150584100
chr1	150586200
chr1	150887300
chr1	150971800
chr1	151035400
chr1	151167900
chr1	151210900
chr1	151282400
chr1	151284200
chr1	151286800
chr1	151445700
chr1	151521400
chr1	151580900
chr1	151592300
chr1	151653400
chr1	151707700
chr1	151918400
chr1	151945500
chr1	151961100
chr1	152025200
chr1	152431000
chr1	152724900
chr1	153325100
chr1	153462900
chr1	153467500
chr1	153479400
chr1	153625800
chr1	153762900
chr1	153763700
chr1	153853600
chr1	153854400
chr1	153978800
chr1	154307200
chr1	154392200
chr1	154414600
chr1	154417600
chr1	154418900
chr1	154435700
chr1	154556400
chr1	154563400
chr1	154701700
chr1	154990000
chr1	155764800
chr1	155931900
chr1	156060600
chr1	156066500
chr1	156076100
chr1	156186400
chr1	156195300
chr1	156233000
chr1	156445500
chr1	156475200
chr1	156478400
chr1	156480600
chr1	156634300
chr1	156768300
chr1	156776000
chr1	156866500
chr1	157933600
chr1	157938900
chr1	157989400
chr1	158094900
chr1	158116100
chr1	158985400
chr1	159102200
chr1	159130900
chr1	159568200
chr1	159675700
chr1	159839100
chr1	159851900
chr1	159880300
chr1	159882400
chr1	159966600
chr1	160189500
chr1	160983700
chr1	161359700
chr1	161397900
chr1	161855000
chr1	161932500
chr1	162025100
chr1	162025900
chr1	162106700
chr1	162122200
chr1	162511700
chr1	162582500
chr1	162648300
chr1	162660800
chr1	162680300
chr1	162817800
chr1	163138000
chr1	163201400
chr1	163260100
chr1	164546700
chr1	164581200
chr1	164677300
chr1	164694700
chr1	164695600
chr1	164736700
chr1	164750300
chr1	164774700
chr1	164793300
chr1	165114200
chr1	165362300
chr1	165451500
chr1	165562300
chr1	165742700
chr1	165810900
chr1	165811900
chr1	165823500
chr1	165840800
chr1	165864700
chr1	165865700
chr1	167028500
chr1	167683900
chr1	167684800
chr1	167761200
chr1	167766500
chr1	167772700
chr1	167866300
chr1	168091000
chr1	168172600
chr1	168290400
chr1	168312100
chr1	168409200
chr1	168435600
chr1	169083000
chr1	169088800
chr1	169089500
chr1	169332700
chr1	169508400
chr1	169749400
chr1	169843500
chr1	170096000
chr1	170132100
chr1	170279000
chr1	170290400
chr1	170344600
chr1	170393600
chr1	170532300
chr1	170592500
chr1	170649800
chr1	170677300
chr1	170699700
chr1	170851200
chr1	171111300
chr1	171158000
chr1	171189300
chr1	171407700
chr1	171723600
chr1	171787000
chr1	172009800
chr1	172239000
chr1	172256600
chr1	172277800
chr1	172291500
chr1	172294800
chr1	172313100
chr1	172325900
chr1	172328300
chr1	172368600
chr1	172558000
chr1	172606800
chr1	172715600
chr1	172748800
chr1	172790800
chr1	172795400
chr1	172801300
chr1	172864500
chr1	172867000
chr1	172868200
chr1	172872800
chr1	172883900
chr1	172887200
chr1	172897800
chr1	172903100
chr1	172909700
chr1	172917800
chr1	172921100
chr1	172924800
chr1	172930100
chr1	172938900
chr1	173031400
chr1	173033300
chr1	173064900
chr1	173159900
chr1	173238700
chr1	173299600
chr1	173301300
chr1	173362400
chr1	173375100
chr1	173378900
chr1	173379400
chr1	173381300
chr1	173399200
chr1	173400500
chr1	173423300
chr1	173822400
chr1	173825800
chr1	174367500
chr1	174402700
chr1	175288900
chr1	177178700
chr1	177770000
chr1	177817200
chr1	177827800
chr1	177842500
chr1	177844400
chr1	177933700
chr1	177945500
chr1	177980100
chr1	178030100
chr1	178056100
chr1	178096000
chr1	178103300
chr1	178387000
chr1	178499300
chr1	178501600
chr1	178506300
chr1	178507800
chr1	178598500
chr1	178620400
chr1	178659100
chr1	178671400
chr1	178675800
chr1	178708900
chr1	179007200
chr1	179133700
chr1	179322900
chr1	179330900
chr1	179777300
chr1	180012600
chr1	180066200
chr1	180067700
chr1	180082500
chr1	180087100
chr1	180100800
chr1	180104800
chr1	180221900
chr1	180240500
chr1	180329700
chr1	180477100
chr1	180496600
chr1	180499800
chr1	180554800
chr1	180556100
chr1	180585200
chr1	180754600
chr1	181007700
chr1	181042900
chr1	181046800
chr1	181064100
chr1	181070800
chr1	181081800
chr1	181104200
chr1	181105400
chr1	181109000
chr1	181110800
chr1	181128700
chr1	181135900
chr1	181224700
chr1	181394200
chr1	182931800
chr1	182959700
chr1	183009300
chr1	183040600
chr1	183059600
chr1	183066200
chr1	183132700
chr1	183149500
chr1	183150000
chr1	183203800
chr1	183237400
chr1	183240000
chr1	183241600
chr1	183287700
chr1	183573400
chr1	183578500
chr1	183669100
chr1	183782500
chr1	183811800
chr1	183850900
chr1	183901700
chr1	183925900
chr1	183958300
chr1	183971400
chr1	183992000
chr1	183994600
chr1	184029500
chr1	184087300
chr1	184091000
chr1	184121800
chr1	184129500
chr1	184132900
chr1	184160600
chr1	184182200
chr1	184241800
chr1	184253300
chr1	184268700
chr1	184269700
chr1	184388600
chr1	184453800
chr1	184457100
chr1	184460800
chr1	184531600
chr1	184564900
chr1	184590600
chr1	184761800
chr1	184774800
chr1	184797400
chr1	184808000
chr1	185213600
chr1	185254000
chr1	185346500
chr1	185369400
chr1	185409000
chr1	185410900
chr1	185423100
chr1	185469200
chr1	185511000
chr1	185534600
chr1	185615500
chr1	185688300
chr1	185829700
chr1	185834200
chr1	185908500
chr1	185930900
chr1	185942900
chr1	185965500
chr1	186051600
chr1	186063400
chr1	186071800
chr1	186152500
chr1	186157500
chr1	186181900
chr1	186206200
chr1	186443400
chr1	186451900
chr1	186575100
chr1	186781900
chr1	186927700
chr1	186952700
chr1	187234300
chr1	187296700
chr1	187460700
chr1	187654600
chr1	187660800
chr1	189639100
chr1	189931400
chr1	190290200
chr1	190873300
chr1	191821100
chr1	191979700
chr1	192074200
chr1	192116500
chr1	192232800
chr1	192408600
chr1	192455000
chr1	192509000
chr1	192528700
chr1	192557900
chr1	192670100
chr1	192873800
chr1	192921300
chr1	192982300
chr1	193084900
chr1	193180700
chr1	193291600
chr1	193305100
chr1	193378200
chr1	193558700
chr1	193626000
chr1	193676800
chr1	194627300
chr1	195633200
chr1	196084900
chr1	196150500
chr1	196176500
chr1	197326200
chr1	197433300
chr1	197756300
chr1	197768500
chr1	198037600
chr1	198087300
chr1	198090300
chr1	198095300
chr1	198148700
chr1	198181900
chr1	198356900
chr1	198385600
chr1	198412700
chr1	198465800
chr1	198497700
chr1	198593100
chr1	198641400
chr1	198651000
chr1	198745900
chr1	198861300
chr1	199053600
chr1	199092800
chr1	199093700
chr1	199212700
chr1	199241900
chr1	199653900
chr1	199711900
chr1	199824800
chr1	199828700
chr1	200045400
chr1	200141500
chr1	200214800
chr1	200221800
chr1	200249100
chr1	200316000
chr1	200321400
chr1	200385200
chr1	200398500
chr1	200452800
chr1	200458000
chr1	200481500
chr1	200609200
chr1	200669100
chr1	201377500
chr1	201405000
chr1	201420200
chr1	201426200
chr1	201430400
chr1	201451300
chr1	201458500
chr1	201500000
chr1	201505800
chr1	201508000
chr1	201511600
chr1	201528900
chr1	201531500
chr1	201562700
chr1	201572100
chr1	201624500
chr1	201665700
chr1	201682700
chr1	201683800
chr1	201689100
chr1	201691000
chr1	201717600
chr1	201720300
chr1	201735400
chr1	201761000
chr1	201819300
chr1	201839600
chr1	201852100
chr1	201872400
chr1	201885900
chr1	201903300
chr1	201907100
chr1	202004100
chr1	202046200
chr1	202088300
chr1	202250600
chr1	202252600
chr1	202541000
chr1	202549100
chr1	202554000
chr1	202558500
chr1	202569400
chr1	202608800
chr1	202688900
chr1	202821600
chr1	203007500
chr1	203166900
chr1	203169300
chr1	203171800
chr1	203323500
chr1	203338300
chr1	203348200
chr1	203372000
chr1	203377800
chr1	203394500
chr1	203449800
chr1	203457000
chr1	203482000
chr1	203503800
chr1	203506100
chr1	203525700
chr1	203539000
chr1	203563100
chr1	203576500
chr1	203578400
chr1	203612500
chr1	203614400
chr1	203619600
chr1	203632500
chr1	203637700
chr1	203639000
chr1	203641600
chr1	203643400
chr1	203827300
chr1	203876200
chr1	204096900
chr1	204131800
chr1	204141000
chr1	204159400
chr1	204223400
chr1	204263700
chr1	204265700
chr1	204276700
chr1	204288800
chr1	204293100
chr1	204318000
chr1	204332900
chr1	204386800
chr1	204407800
chr1	204476200
chr1	204490500
chr1	204535000
chr1	204616800
chr1	204733000
chr1	204776200
chr1	205111000
chr1	205254000
chr1	205263600
chr1	205267700
chr1	205270700
chr1	205294700
chr1	205304900
chr1	205622300
chr1	205628200
chr1	205678300
chr1	206603500
chr1	206618700
chr1	206653000
chr1	206654700
chr1	206663500
chr1	206674800
chr1	206676300
chr1	206677600
chr1	206687000
chr1	206804500
chr1	206811900
chr1	206848300
chr1	206878600
chr1	206888200
chr1	206897200
chr1	206965300
chr1	207013300
chr1	207078800
chr1	207180900
chr1	207195000
chr1	207251300
chr1	207417500
chr1	207483200
chr1	207536700
chr1	207567100
chr1	207970800
chr1	207979300
chr1	208058600
chr1	208195300
chr1	208281300
chr1	208333400
chr1	208348600
chr1	208357800
chr1	208374700
chr1	208381000
chr1	208409400
chr1	209561400
chr1	209562700
chr1	209578700
chr1	209583300
chr1	209750200
chr1	209921200
chr1	210013400
chr1	210056700
chr1	210058200
chr1	210074200
chr1	210484600
chr1	210536100
chr1	210567100
chr1	210757900
chr1	210771700
chr1	211210600
chr1	211496900
chr1	211593900
chr1	211725100
chr1	211765700
chr1	211770800
chr1	211786900
chr1	211909100
chr1	212091400
chr1	212204400
chr1	212262000
chr1	212336100
chr1	212353100
chr1	212392400
chr1	212403100
chr1	212408100
chr1	212455100
chr1	212650600
chr1	212658400
chr1	212659400
chr1	212662000
chr1	212671700
chr1	212687500
chr1	212691900
chr1	212735100
chr1	212760800
chr1	212810100
chr1	212811900
chr1	212829400
chr1	212845100
chr1	212895100
chr1	213089000
chr1	213098200
chr1	213131600
chr1	213153900
chr1	213405200
chr1	213500800
chr1	214276400
chr1	214296600
chr1	214435000
chr1	214470400
chr1	214502300
chr1	214506800
chr1	214527900
chr1	214551500
chr1	214568000
chr1	214601300
chr1	214612900
chr1	214619300
chr1	214620500
chr1	214628500
chr1	214650400
chr1	214688000
chr1	214731500
chr1	214740200
chr1	214742900
chr1	214755300
chr1	214812600
chr1	214834400
chr1	215006800
chr1	215016400
chr1	215073400
chr1	215075100
chr1	215130800
chr1	215162900
chr1	215164100
chr1	215176000
chr1	215192000
chr1	215365800
chr1	215451100
chr1	215649700
chr1	215771200
chr1	215810600
chr1	215838700
chr1	215878000
chr1	216009500
chr1	216018700
chr1	216131200
chr1	216143900
chr1	216218900
chr1	216346800
chr1	216356500
chr1	216394600
chr1	216630900
chr1	216634900
chr1	216638000
chr1	216778300
chr1	216989000
chr1	217076900
chr1	217202800
chr1	217591700
chr1	218509800
chr1	218534800
chr1	218543100
chr1	218545500
chr1	218550800
chr1	218553900
chr1	218575700
chr1	218599200
chr1	218633400
chr1	218637100
chr1	218653200
chr1	218670100
chr1	218701400
chr1	218711800
chr1	218759000
chr1	218815500
chr1	218832400
chr1	218847900
chr1	218908900
chr1	218934700
chr1	219023900
chr1	219039100
chr1	219104400
chr1	219214700
chr1	219262400
chr1	219294100
chr1	219469900
chr1	219486500
chr1	219498500
chr1	219559300
chr1	219961600
chr1	219964700
chr1	220473900
chr1	220906500
chr1	220908000
chr1	220977700
chr1	220983600
chr1	220992300
chr1	221047700
chr1	221130700
chr1	221140600
chr1	221163900
chr1	221219700
chr1	221376900
chr1	221611500
chr1	221612800
chr1	221651600
chr1	221748000
chr1	221749700
chr1	221786000
chr1	221841000
chr1	221885700
chr1	221939700
chr1	221975700
chr1	222000300
chr1	222019400
chr1	222032200
chr1	222042500
chr1	222043200
chr1	222060600
chr1	222131500
chr1	222135200
chr1	222161400
chr1	222164800
chr1	222171600
chr1	222221800
chr1	222247000
chr1	222252500
chr1	222340700
chr1	222414000
chr1	222457900
chr1	222543700
chr1	222544800
chr1	222839500
chr1	222928000
chr1	223407000
chr1	223886100
chr1	223893900
chr1	223895000
chr1	223906600
chr1	223908800
chr1	223912200
chr1	223914500
chr1	223915400
chr1	223936200
chr1	223959900
chr1	223963800
chr1	224007600
chr1	224076000
chr1	224240600
chr1	224253300
chr1	224392700
chr1	224393200
chr1	224488200
chr1	224565600
chr1	224686000
chr1	224698600
chr1	224716800
chr1	224730700
[truncated: 23,111 more rows]
