# Supplementary material for: RFECS: A Random-Forest Based Algorithm for Enhancer Identification from Chromatin State
Source: PLoS Comput Biol. 2013 Mar 14;9(3):e1002968. doi: 10.1371/journal.pcbi.1002968 (PMC3597546; doi:10.1371/journal.pcbi.1002968)
Supplement: Table S11 — CD4 enhancer predictions using RFECS with H3K27ac, H3K4me1 and H3K4me3 and peak filtering distance as 1 kb. (XLS) [file pcbi.1002968.s018.xls]

## Sheet: Sheet1
Table S11.CD4 enhancer predictions using RFECS with H3K27ac,H3K4me1 and H3K4me3 and peak filtering distance as 1kb
Chromosome	Location	voting_cutoff
chr1	554600	1
chr1	2070400	1
chr1	2177600	1
chr1	11266700	1
chr1	12133600	1
chr1	25995900	1
chr1	27311500	1
chr1	27817200	1
chr1	42136700	1
chr1	51808000	1
chr1	76524500	1
chr1	91625600	1
chr1	91794500	1
chr1	101522200	1
chr1	111560300	1
chr1	111850400	1
chr1	116670000	1
chr1	116848700	1
chr1	117111000	1
chr1	141478000	1
chr1	151805500	1
chr1	154333700	1
chr1	158866000	1
chr1	165683900	1
chr1	171441500	1
chr1	182192800	1
chr1	201526300	1
chr1	204792100	1
chr1	204956500	1
chr1	224929500	1
chr1	229175500	1
chr1	231126600	1
chr1	234646300	1
chr2	9796900	1
chr2	12561000	1
chr2	28691100	1
chr2	37696800	1
chr2	43239600	1
chr2	62394900	1
chr2	65112600	1
chr2	70027500	1
chr2	70149800	1
chr2	74931100	1
chr2	84975500	1
chr2	86080000	1
chr2	86119800	1
chr2	91639700	1
chr2	91681500	1
chr2	97744300	1
chr2	98438700	1
chr2	105737000	1
chr2	132728900	1
chr2	132733300	1
chr2	132746200	1
chr2	132754800	1
chr2	136712900	1
chr2	136856500	1
chr2	157892600	1
chr2	159775000	1
chr2	192211000	1
chr2	197811100	1
chr2	229753800	1
chr2	231999100	1
chr2	233905200	1
chr2	234737900	1
chr2	235037600	1
chr2	237120700	1
chr2	238262000	1
chr2	239737700	1
chr3	8374200	1
chr3	10454100	1
chr3	16328700	1
chr3	16355300	1
chr3	30672000	1
chr3	32441200	1
chr3	32472900	1
chr3	32475100	1
chr3	41134100	1
chr3	42543300	1
chr3	43211400	1
chr3	43406400	1
chr3	45710700	1
chr3	46555800	1
chr3	50258800	1
chr3	50614500	1
chr3	56767900	1
chr3	56798000	1
chr3	71554300	1
chr3	129916900	1
chr3	130795500	1
chr3	144372000	1
chr3	144953600	1
chr3	158330200	1
chr3	158331300	1
chr3	184717000	1
chr3	187719900	1
chr3	188242300	1
chr4	2253600	1
chr4	7907800	1
chr4	9707100	1
chr4	38207900	1
chr4	90384100	1
chr4	90424200	1
chr4	109212900	1
chr4	122306400	1
chr4	153256700	1
chr5	35847000	1
chr5	71182600	1
chr5	74391500	1
chr5	93931700	1
chr5	99412000	1
chr5	99418700	1
chr5	130743500	1
chr5	131790500	1
chr5	134290700	1
chr5	135400900	1
chr5	139929300	1
chr5	143550500	1
chr5	150501400	1
chr5	153562800	1
chr5	156582300	1
chr5	156904300	1
chr6	7082900	1
chr6	13464000	1
chr6	25115300	1
chr6	42098200	1
chr6	52363000	1
chr6	58885400	1
chr6	74189100	1
chr6	91000500	1
chr6	91230200	1
chr6	106719000	1
chr6	135450700	1
chr6	157463200	1
chr6	158909100	1
chr6	160323000	1
chr7	610800	1
chr7	674400	1
chr7	2514700	1
chr7	8132200	1
chr7	25035100	1
chr7	36732400	1
chr7	44966100	1
chr7	55502900	1
chr7	61608700	1
chr7	92089000	1
chr7	99981600	1
chr7	101853900	1
chr7	105450000	1
chr7	107285100	1
chr7	134046600	1
chr7	138377400	1
chr7	138962500	1
chr7	142783000	1
chr7	145325500	1
chr7	148101500	1
chr7	150266200	1
chr7	151097400	1
chr7	156957500	1
chr8	2200000	1
chr8	11353000	1
chr8	19584300	1
chr8	33531700	1
chr8	43212500	1
chr8	46962900	1
chr8	53835700	1
chr8	67608400	1
chr8	70765100	1
chr8	71690000	1
chr8	101576100	1
chr8	126689700	1
chr8	127012100	1
chr8	129622000	1
chr8	145074800	1
chr9	33405800	1
chr9	33449000	1
chr9	78376600	1
chr9	99923700	1
chr9	129809900	1
chr10	3843500	1
chr10	5350000	1
chr10	14638400	1
chr10	16869900	1
chr10	28697300	1
chr10	38844400	1
chr10	41700100	1
chr10	41719300	1
chr10	41849500	1
chr10	41852800	1
chr10	89841400	1
chr10	99531600	1
chr10	114139500	1
chr10	121252000	1
chr10	124991300	1
chr10	126327500	1
chr10	134111100	1
chr11	4067600	1
chr11	10487400	1
chr11	35023500	1
chr11	35309300	1
chr11	46320500	1
chr11	47990000	1
chr11	51447900	1
chr11	62080700	1
chr11	76471500	1
chr11	84872800	1
chr11	95588700	1
chr11	113536200	1
chr11	117427700	1
chr11	117617500	1
chr11	118252800	1
chr11	122219700	1
chr11	127986200	1
chr11	127999700	1
chr11	129229000	1
chr12	6120500	1
chr12	12519600	1
chr12	20595700	1
chr12	43516100	1
chr12	44890100	1
chr12	44895500	1
chr12	45956900	1
chr12	48869300	1
chr12	63349500	1
chr12	66163800	1
chr12	74700900	1
chr12	90948100	1
chr12	91297000	1
chr12	108810800	1
chr12	126216800	1
chr13	23737000	1
chr13	23746700	1
chr13	26931800	1
chr13	39679200	1
chr13	44770300	1
chr13	51299200	1
chr13	98803400	1
chr13	98807800	1
chr13	114010000	1
chr14	22100700	1
chr14	49536100	1
chr14	49577000	1
chr14	49622600	1
chr14	55344000	1
chr14	60879200	1
chr14	64265000	1
chr14	76304600	1
chr14	87307600	1
chr14	89257200	1
chr14	90911300	1
chr14	93499100	1
chr14	96499900	1
chr15	27034700	1
chr15	29517200	1
chr15	31206200	1
chr15	40015100	1
chr15	40016200	1
chr15	58056300	1
chr15	65214900	1
chr15	72856800	1
chr15	72937500	1
chr15	76114200	1
chr15	83660800	1
chr15	87248600	1
chr15	88575500	1
chr15	88938900	1
chr15	97783000	1
chr15	99485000	1
chr16	17361100	1
chr16	21566500	1
chr16	27114700	1
chr16	27154200	1
chr16	27156500	1
chr16	28228800	1
chr16	33870700	1
chr16	33872900	1
chr16	33930300	1
chr16	44950800	1
chr16	48918900	1
chr16	49276600	1
chr16	55726300	1
chr16	56121600	1
chr16	66864600	1
chr16	77870100	1
chr16	83194500	1
chr17	8797500	1
chr17	14045300	1
chr17	16963900	1
chr17	22825200	1
chr17	24244600	1
chr17	26845800	1
chr17	27854800	1
chr17	28173900	1
chr17	36720700	1
chr17	38756600	1
chr17	42637700	1
chr17	63805300	1
chr17	69230300	1
chr17	71340600	1
chr17	71659800	1
chr17	71754300	1
chr17	73851500	1
chr17	74325000	1
chr17	76400600	1
chr18	98400	1
chr18	2626200	1
chr18	2873600	1
chr18	3049000	1
chr18	16770500	1
chr18	43692700	1
chr18	43734300	1
chr18	72946500	1
chr18	72947600	1
chr18	72948700	1
chr18	72981900	1
chr19	4060200	1
chr19	11021200	1
chr19	13957900	1
chr19	13975100	1
chr19	18063300	1
chr19	32428700	1
chr19	40389500	1
chr19	40793100	1
chr19	47317800	1
chr19	48758800	1
chr19	52290100	1
chr20	1593800	1
chr20	1602200	1
chr20	3050100	1
chr20	3745000	1
chr20	17539400	1
chr20	26137000	1
chr20	30386200	1
chr20	39213000	1
chr20	49474200	1
chr20	60126400	1
chr20	61055900	1
chr21	10208300	1
chr21	33480400	1
chr21	42531500	1
chr21	44310000	1
chr21	45511100	1
chr22	15967800	1
chr22	16165100	1
chr22	21922500	1
chr22	29036200	1
chr22	34032800	1
chr22	34387000	1
chr22	35806700	1
chr22	35956300	1
chr22	37816800	1
chr22	39050700	1
chr22	45567400	1
chr22	48705500	1
chrX	58578400	1
chrX	61611500	1
chrX	61634600	1
chrX	106841100	1
chrX	106871400	1
chrX	108184400	1
chrX	129059900	1
chrX	130947700	1
chrY	4272900	1
chrY	11926300	1
chrY	11936800	1
chrY	57236900	1
chr1	555700	0.987654
chr1	557900	0.987654
chr1	941500	0.987654
chr1	3694500	0.987654
chr1	6331300	0.987654
chr1	6342200	0.987654
chr1	12464100	0.987654
chr1	19273800	0.987654
chr1	21495500	0.987654
chr1	21533800	0.987654
chr1	25973200	0.987654
chr1	26938900	0.987654
chr1	26999600	0.987654
chr1	27032600	0.987654
chr1	28068500	0.987654
chr1	33219500	0.987654
chr1	40084300	0.987654
chr1	40295700	0.987654
chr1	46423600	0.987654
chr1	52875900	0.987654
chr1	59051500	0.987654
chr1	65102900	0.987654
chr1	66539500	0.987654
chr1	89847700	0.987654
chr1	93853800	0.987654
chr1	110146700	0.987654
chr1	111537100	0.987654
chr1	111852600	0.987654
chr1	114137000	0.987654
chr1	117152700	0.987654
chr1	121186000	0.987654
chr1	147302100	0.987654
chr1	150287200	0.987654
chr1	154217800	0.987654
chr1	154453100	0.987654
chr1	157304700	0.987654
chr1	158147800	0.987654
chr1	158776800	0.987654
chr1	159075100	0.987654
chr1	159250300	0.987654
chr1	165681700	0.987654
chr1	165853100	0.987654
chr1	180323500	0.987654
chr1	183574900	0.987654
chr1	197409100	0.987654
chr1	201886200	0.987654
chr1	201909800	0.987654
chr1	202689300	0.987654
chr1	205043300	0.987654
chr1	205044400	0.987654
chr1	206113400	0.987654
chr1	220895400	0.987654
chr1	223732300	0.987654
chr1	224256800	0.987654
chr1	230121400	0.987654
chr1	245637200	0.987654
chr2	12235100	0.987654
chr2	12546600	0.987654
chr2	25362100	0.987654
chr2	30300400	0.987654
chr2	30413500	0.987654
chr2	31327600	0.987654
chr2	37666700	0.987654
chr2	37707100	0.987654
chr2	38790200	0.987654
chr2	43214800	0.987654
chr2	43251400	0.987654
chr2	54173900	0.987654
chr2	55023400	0.987654
chr2	60900500	0.987654
chr2	64406800	0.987654
chr2	64900600	0.987654
chr2	68808000	0.987654
chr2	69774500	0.987654
chr2	69855700	0.987654
chr2	74371800	0.987654
chr2	84922000	0.987654
chr2	86116900	0.987654
chr2	87479800	0.987654
chr2	91669800	0.987654
chr2	96624400	0.987654
chr2	98446900	0.987654
chr2	98740900	0.987654
chr2	100564100	0.987654
chr2	102065700	0.987654
chr2	106068600	0.987654
chr2	111222700	0.987654
chr2	127558600	0.987654
chr2	132735500	0.987654
chr2	132739800	0.987654
chr2	132749500	0.987654
chr2	136603800	0.987654
chr2	136604900	0.987654
chr2	161217200	0.987654
chr2	196756800	0.987654
chr2	197828900	0.987654
chr2	216657600	0.987654
chr2	218183900	0.987654
chr2	222093100	0.987654
chr2	225499800	0.987654
chr2	231216800	0.987654
chr2	231232500	0.987654
chr2	231234700	0.987654
chr2	232888200	0.987654
chr2	233841700	0.987654
chr2	234862700	0.987654
chr2	234866000	0.987654
chr2	234947000	0.987654
chr2	235001100	0.987654
chr2	237124200	0.987654
chr2	238248400	0.987654
chr2	239909100	0.987654
chr2	241697100	0.987654
chr3	10212100	0.987654
chr3	10569100	0.987654
chr3	14440300	0.987654
chr3	32450100	0.987654
chr3	33024900	0.987654
chr3	36893200	0.987654
chr3	42524300	0.987654
chr3	43179600	0.987654
chr3	44456400	0.987654
chr3	45184000	0.987654
chr3	46114800	0.987654
chr3	48286000	0.987654
chr3	50329400	0.987654
chr3	50585400	0.987654
chr3	50601100	0.987654
chr3	56937800	0.987654
chr3	57944800	0.987654
chr3	58077100	0.987654
chr3	69226400	0.987654
chr3	116367000	0.987654
chr3	126253800	0.987654
chr3	130778300	0.987654
chr3	134692500	0.987654
chr3	142522600	0.987654
chr3	142612700	0.987654
chr3	154824900	0.987654
chr3	173737800	0.987654
chr3	178798400	0.987654
chr3	178848400	0.987654
chr3	179202500	0.987654
chr3	185016400	0.987654
chr3	187385900	0.987654
chr3	188213200	0.987654
chr3	188302400	0.987654
chr3	189175500	0.987654
chr4	2824500	0.987654
chr4	10198700	0.987654
chr4	37807200	0.987654
chr4	40005000	0.987654
chr4	47834700	0.987654
chr4	55889100	0.987654
chr4	67947900	0.987654
chr4	81633300	0.987654
chr4	84357800	0.987654
chr4	100986300	0.987654
chr4	109176900	0.987654
chr4	111306100	0.987654
chr4	113443000	0.987654
chr4	115043400	0.987654
chr4	123719400	0.987654
chr4	154638100	0.987654
chr5	7911900	0.987654
chr5	14613600	0.987654
chr5	46372100	0.987654
chr5	49508200	0.987654
chr5	52057200	0.987654
chr5	54428800	0.987654
chr5	55344000	0.987654
chr5	56001900	0.987654
chr5	58455900	0.987654
chr5	66538300	0.987654
chr5	75878800	0.987654
chr5	109285800	0.987654
chr5	118682200	0.987654
chr5	126175700	0.987654
chr5	133417500	0.987654
chr5	133867700	0.987654
chr5	133919400	0.987654
chr5	134287400	0.987654
chr5	138807700	0.987654
chr5	141455400	0.987654
chr5	142369700	0.987654
chr5	148600400	0.987654
chr5	148966100	0.987654
chr5	150143600	0.987654
chr5	150575400	0.987654
chr5	158772100	0.987654
chr5	171493500	0.987654
chr5	171510800	0.987654
chr6	11332900	0.987654
chr6	15449100	0.987654
chr6	16529300	0.987654
chr6	24992100	0.987654
chr6	25060000	0.987654
chr6	25164600	0.987654
chr6	31663900	0.987654
chr6	33259500	0.987654
chr6	33768400	0.987654
chr6	36845600	0.987654
chr6	37263500	0.987654
chr6	37590600	0.987654
chr6	41276500	0.987654
chr6	41410200	0.987654
chr6	42454000	0.987654
chr6	42851000	0.987654
chr6	43302000	0.987654
chr6	43459600	0.987654
chr6	52367200	0.987654
chr6	53306500	0.987654
chr6	88779700	0.987654
chr6	91168900	0.987654
chr6	109226600	0.987654
chr6	112188600	0.987654
chr6	137752500	0.987654
chr6	139524200	0.987654
chr6	143217300	0.987654
chr6	144774600	0.987654
chr6	150627200	0.987654
chr6	154520000	0.987654
chr6	157891400	0.987654
chr6	159028300	0.987654
chr6	166821700	0.987654
chr7	2518700	0.987654
chr7	3098700	0.987654
chr7	7208200	0.987654
chr7	24833000	0.987654
chr7	36123300	0.987654
chr7	45042300	0.987654
chr7	50272000	0.987654
chr7	50775200	0.987654
chr7	55344800	0.987654
chr7	61268500	0.987654
chr7	61606500	0.987654
chr7	105277100	0.987654
chr7	114436300	0.987654
chr7	127536300	0.987654
chr7	134005800	0.987654
chr7	138379700	0.987654
chr7	138971000	0.987654
chr7	139609800	0.987654
chr7	141851300	0.987654
chr7	141924700	0.987654
chr7	142214100	0.987654
chr7	142215200	0.987654
chr7	142217400	0.987654
chr7	142218500	0.987654
chr7	149992100	0.987654
chr7	150339000	0.987654
chr7	158683000	0.987654
chr8	2080800	0.987654
chr8	19413100	0.987654
chr8	28013800	0.987654
chr8	43215800	0.987654
chr8	61987400	0.987654
chr8	96045300	0.987654
chr8	97394500	0.987654
chr8	125343400	0.987654
chr8	128252200	0.987654
chr8	131054800	0.987654
chr8	131090100	0.987654
chr8	134163300	0.987654
chr8	134205100	0.987654
chr9	15289900	0.987654
chr9	20312000	0.987654
chr9	31314100	0.987654
chr9	66563300	0.987654
chr9	66573300	0.987654
chr9	70700800	0.987654
chr9	70825000	0.987654
chr9	73598700	0.987654
chr9	91303900	0.987654
chr9	94946600	0.987654
chr9	95700500	0.987654
chr9	111959100	0.987654
chr9	115381200	0.987654
chr9	122706000	0.987654
chr9	128273100	0.987654
chr9	128807700	0.987654
chr9	131669000	0.987654
chr9	133366100	0.987654
chr9	133533600	0.987654
chr9	133535800	0.987654
chr9	133609500	0.987654
chr9	139401500	0.987654
chr9	139772100	0.987654
chr10	11490100	0.987654
chr10	14589400	0.987654
chr10	17109300	0.987654
chr10	17288500	0.987654
chr10	23012000	0.987654
chr10	30010600	0.987654
chr10	33446300	0.987654
chr10	41717100	0.987654
chr10	42936700	0.987654
chr10	45237600	0.987654
chr10	48047700	0.987654
chr10	63477700	0.987654
chr10	64637300	0.987654
chr10	73166200	0.987654
chr10	73179100	0.987654
chr10	73186800	0.987654
chr10	73187900	0.987654
chr10	80478200	0.987654
chr10	81937800	0.987654
chr10	82217400	0.987654
chr10	82237800	0.987654
chr10	90021300	0.987654
chr10	99398900	0.987654
chr10	112474300	0.987654
chr10	112602900	0.987654
chr10	121051100	0.987654
chr10	126315500	0.987654
chr10	126375300	0.987654
chr10	126400500	0.987654
chr10	127467000	0.987654
chr10	134942200	0.987654
chr11	6624800	0.987654
chr11	11222100	0.987654
chr11	12202200	0.987654
chr11	12335400	0.987654
chr11	13902200	0.987654
chr11	14393600	0.987654
chr11	14557000	0.987654
chr11	35025700	0.987654
chr11	35061900	0.987654
chr11	35104500	0.987654
chr11	35148700	0.987654
chr11	35152200	0.987654
chr11	47373000	0.987654
chr11	51429400	0.987654
chr11	61220300	0.987654
chr11	62078000	0.987654
chr11	65605200	0.987654
chr11	72125700	0.987654
chr11	72755100	0.987654
chr11	74650000	0.987654
chr11	74897000	0.987654
chr11	95631100	0.987654
chr11	101682500	0.987654
chr11	122073800	0.987654
chr11	122122500	0.987654
chr11	122462500	0.987654
chr11	122830500	0.987654
chr11	127698300	0.987654
chr11	127704600	0.987654
chr11	128091900	0.987654
chr11	129179000	0.987654
chr12	619200	0.987654
chr12	664800	0.987654
chr12	3942100	0.987654
chr12	4273200	0.987654
chr12	6940700	0.987654
chr12	11771300	0.987654
chr12	12852100	0.987654
chr12	13210100	0.987654
chr12	19317900	0.987654
chr12	31919600	0.987654
chr12	38147700	0.987654
chr12	48344300	0.987654
chr12	48354200	0.987654
chr12	49213200	0.987654
chr12	50075500	0.987654
chr12	51325700	0.987654
chr12	56579000	0.987654
chr12	66195900	0.987654
chr12	66310300	0.987654
chr12	67271900	0.987654
chr12	74658700	0.987654
chr12	88799000	0.987654
chr12	90795300	0.987654
chr12	91317700	0.987654
chr12	103487900	0.987654
chr12	105665900	0.987654
chr12	105678100	0.987654
chr12	118997200	0.987654
chr12	122171300	0.987654
chr12	122182600	0.987654
chr12	122989300	0.987654
chr12	123442900	0.987654
chr12	126213800	0.987654
chr13	19948400	0.987654
chr13	39694100	0.987654
chr13	39907200	0.987654
chr13	40965100	0.987654
chr13	45597600	0.987654
chr13	73187800	0.987654
chr13	98806700	0.987654
chr13	98831800	0.987654
chr13	112576100	0.987654
chr13	113935200	0.987654
chr13	113945700	0.987654
chr14	49483100	0.987654
chr14	49598300	0.987654
chr14	50320800	0.987654
chr14	67914300	0.987654
chr14	68043900	0.987654
chr14	68504600	0.987654
chr14	70423600	0.987654
chr14	76498200	0.987654
chr14	76657700	0.987654
chr14	90645600	0.987654
chr14	90885800	0.987654
chr14	90903600	0.987654
chr14	90944900	0.987654
chr14	95032200	0.987654
chr14	96656900	0.987654
chr14	97260700	0.987654
chr14	97677300	0.987654
chr14	97704400	0.987654
chr14	97711800	0.987654
chr14	97734500	0.987654
chr14	97746500	0.987654
chr14	98520900	0.987654
chr14	99943000	0.987654
chr14	104233300	0.987654
chr14	105019900	0.987654
chr14	106034400	0.987654
chr15	27169400	0.987654
chr15	29345900	0.987654
chr15	29440900	0.987654
chr15	37709200	0.987654
chr15	38178500	0.987654
chr15	39563000	0.987654
chr15	56553000	0.987654
chr15	57380100	0.987654
chr15	58868000	0.987654
chr15	61939900	0.987654
chr15	61985500	0.987654
chr15	62050500	0.987654
chr15	62088900	0.987654
chr15	62582900	0.987654
chr15	62586600	0.987654
chr15	65200600	0.987654
chr15	65213800	0.987654
chr15	75073400	0.987654
chr15	75259200	0.987654
chr15	76130700	0.987654
chr15	79372100	0.987654
chr15	83752600	0.987654
chr15	84051400	0.987654
chr15	86993800	0.987654
chr15	88403700	0.987654
chr15	88721400	0.987654
chr16	3205400	0.987654
chr16	4666600	0.987654
chr16	15637900	0.987654
chr16	17363600	0.987654
chr16	17418200	0.987654
chr16	19615500	0.987654
chr16	21545500	0.987654
chr16	23745400	0.987654
chr16	27149700	0.987654
chr16	28927700	0.987654
chr16	30377800	0.987654
chr16	33201700	0.987654
chr16	33860800	0.987654
chr16	33866300	0.987654
chr16	46157100	0.987654
chr16	48930500	0.987654
chr16	49323100	0.987654
chr16	55202200	0.987654
chr16	55452300	0.987654
chr16	55591700	0.987654
chr16	67017600	0.987654
chr16	79156200	0.987654
chr16	81242900	0.987654
chr16	83696500	0.987654
chr16	84040100	0.987654
chr16	84527500	0.987654
chr16	87214100	0.987654
chr16	87626100	0.987654
chr16	88099500	0.987654
chr17	2042800	0.987654
chr17	2065800	0.987654
chr17	7712300	0.987654
chr17	16970300	0.987654
chr17	21945000	0.987654
chr17	24333900	0.987654
chr17	30374400	0.987654
chr17	30402500	0.987654
chr17	30502400	0.987654
chr17	34308600	0.987654
chr17	35180000	0.987654
chr17	36017800	0.987654
chr17	36749100	0.987654
chr17	37746900	0.987654
chr17	44823100	0.987654
chr17	45170100	0.987654
chr17	46352200	0.987654
chr17	53036700	0.987654
chr17	58871000	0.987654
chr17	59456900	0.987654
chr17	59538000	0.987654
chr17	62905000	0.987654
chr17	69100900	0.987654
chr17	70750400	0.987654
chr17	71760300	0.987654
chr17	73892200	0.987654
chr17	74267300	0.987654
chr17	74313300	0.987654
chr17	76194200	0.987654
chr17	76371400	0.987654
chr17	78415400	0.987654
chr17	78433900	0.987654
chr17	78436500	0.987654
chr18	2988500	0.987654
chr18	5148700	0.987654
chr18	13557500	0.987654
chr18	16766100	0.987654
chr18	16767200	0.987654
chr18	54434000	0.987654
chr19	3289800	0.987654
chr19	5904800	0.987654
chr19	8458400	0.987654
chr19	10114400	0.987654
chr19	11024400	0.987654
chr19	14121600	0.987654
chr19	18479300	0.987654
chr19	32424300	0.987654
chr19	32426500	0.987654
chr19	32430900	0.987654
chr19	34863400	0.987654
chr19	39500400	0.987654
chr19	46506400	0.987654
chr19	46774500	0.987654
chr19	47141700	0.987654
chr19	52302600	0.987654
chr20	1317700	0.987654
chr20	1590600	0.987654
chr20	1637100	0.987654
chr20	2658500	0.987654
chr20	26138100	0.987654
chr20	29732400	0.987654
chr20	33303700	0.987654
chr20	36937700	0.987654
chr20	42215900	0.987654
chr20	48197100	0.987654
chr20	48389100	0.987654
chr20	48868500	0.987654
chr20	49454700	0.987654
chr20	50460300	0.987654
chr20	50461400	0.987654
chr20	51801800	0.987654
chr20	55406500	0.987654
chr20	56668800	0.987654
chr20	57262700	0.987654
chr21	31453700	0.987654
chr21	34270500	0.987654
chr21	34493200	0.987654
chr21	35337000	0.987654
chr21	36444700	0.987654
chr21	42521600	0.987654
chr21	43338800	0.987654
chr21	45010000	0.987654
chr22	16118900	0.987654
chr22	19149200	0.987654
chr22	28349900	0.987654
chr22	30682500	0.987654
chr22	35061100	0.987654
chr22	35091100	0.987654
chr22	35132100	0.987654
chr22	36032400	0.987654
chr22	36353400	0.987654
chr22	36359800	0.987654
chr22	45362500	0.987654
chr22	45524000	0.987654
chr22	49324900	0.987654
chrX	19611900	0.987654
chrX	39614700	0.987654
chrX	106809200	0.987654
chrX	135456600	0.987654
chrY	10647900	0.987654
chrY	11927400	0.987654
chrY	11949400	0.987654
chr1	556800	0.975309
chr1	559000	0.975309
chr1	560100	0.975309
chr1	769800	0.975309
chr1	2222200	0.975309
chr1	9711700	0.975309
chr1	9933500	0.975309
chr1	11263500	0.975309
chr1	12155100	0.975309
chr1	12418700	0.975309
chr1	15778400	0.975309
chr1	19147600	0.975309
chr1	23724000	0.975309
chr1	23801500	0.975309
chr1	23819900	0.975309
chr1	24584000	0.975309
chr1	25748800	0.975309
chr1	26488300	0.975309
chr1	28086400	0.975309
chr1	30989300	0.975309
chr1	32127900	0.975309
chr1	32502700	0.975309
chr1	33326900	0.975309
chr1	35778100	0.975309
chr1	36400800	0.975309
chr1	36589300	0.975309
chr1	39422700	0.975309
chr1	40081400	0.975309
chr1	41002500	0.975309
chr1	45045600	0.975309
chr1	62510500	0.975309
chr1	89498000	0.975309
chr1	89843000	0.975309
chr1	89845200	0.975309
chr1	89896300	0.975309
chr1	89995900	0.975309
chr1	92041900	0.975309
chr1	101350600	0.975309
chr1	101519900	0.975309
chr1	108989700	0.975309
chr1	110137800	0.975309
chr1	110976700	0.975309
chr1	111563900	0.975309
chr1	111937300	0.975309
chr1	114216900	0.975309
chr1	116859100	0.975309
chr1	117708200	0.975309
chr1	152624800	0.975309
chr1	152680900	0.975309
chr1	153024200	0.975309
chr1	154342900	0.975309
chr1	158804700	0.975309
chr1	159092200	0.975309
chr1	166041200	0.975309
chr1	168127200	0.975309
chr1	170594700	0.975309
chr1	173204800	0.975309
chr1	173424800	0.975309
chr1	178067600	0.975309
chr1	180495400	0.975309
chr1	181825100	0.975309
chr1	196411800	0.975309
chr1	196770600	0.975309
chr1	198766700	0.975309
chr1	201524100	0.975309
chr1	202799400	0.975309
chr1	203520800	0.975309
chr1	204978000	0.975309
chr1	205069800	0.975309
chr1	220067500	0.975309
chr1	222499800	0.975309
chr1	223715300	0.975309
chr1	224120600	0.975309
chr1	231484400	0.975309
chr1	232926900	0.975309
chr1	234229300	0.975309
chr1	242469800	0.975309
chr2	1148600	0.975309
chr2	12470700	0.975309
chr2	20488200	0.975309
chr2	25371600	0.975309
chr2	28435800	0.975309
chr2	28500600	0.975309
chr2	28621400	0.975309
chr2	28698000	0.975309
chr2	30412400	0.975309
chr2	37537300	0.975309
chr2	37663600	0.975309
chr2	37737800	0.975309
chr2	42187000	0.975309
chr2	42205000	0.975309
chr2	43256300	0.975309
chr2	46320800	0.975309
chr2	62390300	0.975309
chr2	68852800	0.975309
chr2	68910000	0.975309
chr2	68989000	0.975309
chr2	70604800	0.975309
chr2	70737800	0.975309
chr2	74051500	0.975309
chr2	74060100	0.975309
chr2	74930000	0.975309
chr2	85020400	0.975309
chr2	91636800	0.975309
chr2	91645400	0.975309
chr2	91660600	0.975309
chr2	96177000	0.975309
chr2	96345600	0.975309
chr2	98617800	0.975309
chr2	98620700	0.975309
chr2	101702100	0.975309
chr2	111321300	0.975309
chr2	112661900	0.975309
chr2	113459700	0.975309
chr2	132742900	0.975309
chr2	136608200	0.975309
chr2	136612600	0.975309
chr2	143624400	0.975309
chr2	149014400	0.975309
chr2	152202700	0.975309
chr2	162579000	0.975309
chr2	177825600	0.975309
chr2	195955400	0.975309
chr2	196836300	0.975309
chr2	197694700	0.975309
chr2	197896400	0.975309
chr2	201040200	0.975309
chr2	201286700	0.975309
chr2	205541000	0.975309
chr2	207432500	0.975309
chr2	219466300	0.975309
chr2	225557300	0.975309
chr2	225561200	0.975309
chr2	230892100	0.975309
chr2	233659900	0.975309
chr2	234966900	0.975309
chr2	234996700	0.975309
chr2	234997800	0.975309
chr2	235019900	0.975309
chr2	235062400	0.975309
chr2	237125500	0.975309
chr2	239914000	0.975309
chr2	240499800	0.975309
chr2	242459400	0.975309
chr3	10215800	0.975309
chr3	11640900	0.975309
chr3	13028500	0.975309
chr3	13086100	0.975309
chr3	13501600	0.975309
chr3	16918200	0.975309
chr3	30643200	0.975309
chr3	30675200	0.975309
chr3	38048000	0.975309
chr3	43030500	0.975309
chr3	43033100	0.975309
chr3	43263400	0.975309
chr3	43772600	0.975309
chr3	43787400	0.975309
chr3	45924800	0.975309
chr3	49615700	0.975309
chr3	50463100	0.975309
chr3	50632900	0.975309
chr3	51037600	0.975309
chr3	51695700	0.975309
chr3	52226100	0.975309
chr3	56793800	0.975309
chr3	58432200	0.975309
chr3	59671000	0.975309
chr3	66435400	0.975309
chr3	69229700	0.975309
chr3	72953200	0.975309
chr3	107540300	0.975309
chr3	109177700	0.975309
chr3	109294800	0.975309
chr3	112869400	0.975309
chr3	113878400	0.975309
chr3	115428100	0.975309
chr3	129496500	0.975309
chr3	129984500	0.975309
chr3	142700700	0.975309
chr3	153499600	0.975309
chr3	188331400	0.975309
chr3	188978000	0.975309
chr4	2262600	0.975309
chr4	2570600	0.975309
chr4	2759100	0.975309
chr4	7881000	0.975309
chr4	8018300	0.975309
chr4	8274000	0.975309
chr4	11082700	0.975309
chr4	24789700	0.975309
chr4	38168200	0.975309
chr4	40370100	0.975309
chr4	48846500	0.975309
chr4	49331800	0.975309
chr4	49347600	0.975309
chr4	67949000	0.975309
chr4	78993400	0.975309
chr4	99803400	0.975309
chr4	100991600	0.975309
chr4	103692900	0.975309
chr4	103727200	0.975309
chr4	109221900	0.975309
chr4	109257800	0.975309
chr4	143615200	0.975309
chr4	143837000	0.975309
chr4	153236700	0.975309
chr4	153599700	0.975309
chr4	153695100	0.975309
chr4	154639200	0.975309
chr4	154662800	0.975309
chr4	154671100	0.975309
chr4	185579300	0.975309
chr4	185662300	0.975309
chr5	14760300	0.975309
chr5	39137300	0.975309
chr5	40446600	0.975309
chr5	40688900	0.975309
chr5	54369600	0.975309
chr5	55390700	0.975309
chr5	56826900	0.975309
chr5	66520500	0.975309
chr5	66547500	0.975309
chr5	66548600	0.975309
chr5	66553700	0.975309
chr5	74305800	0.975309
chr5	75663200	0.975309
chr5	79983500	0.975309
chr5	86351800	0.975309
chr5	94154900	0.975309
chr5	110601100	0.975309
chr5	112287200	0.975309
chr5	118651200	0.975309
chr5	125872700	0.975309
chr5	133497000	0.975309
chr5	133800600	0.975309
chr5	134288500	0.975309
chr5	134289600	0.975309
chr5	137059800	0.975309
chr5	142341700	0.975309
chr5	142582300	0.975309
chr5	150445800	0.975309
chr5	150511300	0.975309
chr5	150580900	0.975309
chr5	150973100	0.975309
chr5	156273400	0.975309
chr5	156973500	0.975309
chr5	169010800	0.975309
chr5	169647600	0.975309
chr5	171471200	0.975309
chr5	172125100	0.975309
chr6	170700	0.975309
chr6	2798100	0.975309
chr6	2803100	0.975309
chr6	7075000	0.975309
chr6	12227700	0.975309
chr6	16428400	0.975309
chr6	16760200	0.975309
chr6	20476000	0.975309
chr6	30619500	0.975309
chr6	31170400	0.975309
chr6	35803900	0.975309
chr6	36185000	0.975309
chr6	37039800	0.975309
chr6	37210400	0.975309
chr6	41421300	0.975309
chr6	42369300	0.975309
chr6	45553700	0.975309
chr6	45753400	0.975309
chr6	58884300	0.975309
chr6	58886500	0.975309
chr6	70580100	0.975309
chr6	109887200	0.975309
chr6	109919500	0.975309
chr6	111542100	0.975309
chr6	112153000	0.975309
chr6	112233300	0.975309
chr6	112265800	0.975309
chr6	119196900	0.975309
chr6	119600400	0.975309
chr6	130392100	0.975309
chr6	138174400	0.975309
chr6	139903200	0.975309
chr6	143303800	0.975309
chr6	149503800	0.975309
chr6	149856100	0.975309
chr6	155413800	0.975309
chr6	157879500	0.975309
chr6	159191700	0.975309
chr6	159195800	0.975309
chr6	166745400	0.975309
chr6	166753300	0.975309
chr7	5688400	0.975309
chr7	7265100	0.975309
chr7	8183300	0.975309
chr7	17240800	0.975309
chr7	30155400	0.975309
chr7	36976800	0.975309
chr7	37107200	0.975309
chr7	37417300	0.975309
chr7	38239000	0.975309
chr7	39640300	0.975309
chr7	44639700	0.975309
chr7	44640800	0.975309
chr7	44645400	0.975309
chr7	44987700	0.975309
chr7	50277100	0.975309
chr7	50382900	0.975309
chr7	50386200	0.975309
chr7	50645900	0.975309
chr7	55505400	0.975309
chr7	69763800	0.975309
chr7	92109600	0.975309
chr7	95753000	0.975309
chr7	99060100	0.975309
chr7	101859400	0.975309
chr7	104371600	0.975309
chr7	104781800	0.975309
chr7	105135700	0.975309
chr7	130524200	0.975309
chr7	133789800	0.975309
chr7	139705500	0.975309
chr7	149805500	0.975309
chr7	150535600	0.975309
chr7	156875900	0.975309
chr8	1681500	0.975309
chr8	1723700	0.975309
chr8	10700600	0.975309
chr8	22463300	0.975309
chr8	23131600	0.975309
chr8	28279400	0.975309
chr8	29404200	0.975309
chr8	29469000	0.975309
chr8	37857600	0.975309
chr8	43214700	0.975309
chr8	57082000	0.975309
chr8	62073900	0.975309
chr8	67021200	0.975309
chr8	82168900	0.975309
chr8	91087300	0.975309
chr8	101497800	0.975309
chr8	101533700	0.975309
chr8	101577200	0.975309
chr8	103744500	0.975309
chr8	103864800	0.975309
chr8	103886300	0.975309
chr8	125272600	0.975309
chr8	128278300	0.975309
chr8	130967700	0.975309
chr8	131124100	0.975309
chr8	131145700	0.975309
chr8	131161600	0.975309
chr8	131330300	0.975309
chr8	134060700	0.975309
chr8	134125300	0.975309
chr8	134146400	0.975309
chr8	134221100	0.975309
chr8	134608700	0.975309
chr9	268900	0.975309
chr9	4658000	0.975309
chr9	7966800	0.975309
chr9	15285900	0.975309
chr9	36130400	0.975309
chr9	36461000	0.975309
chr9	72211500	0.975309
chr9	76947300	0.975309
chr9	80015800	0.975309
chr9	91307000	0.975309
chr9	94752100	0.975309
chr9	94763900	0.975309
chr9	94788500	0.975309
chr9	94885500	0.975309
chr9	96673400	0.975309
chr9	110903600	0.975309
chr9	111770600	0.975309
chr9	124618500	0.975309
chr9	125107000	0.975309
chr9	130488300	0.975309
chr9	131642300	0.975309
chr9	131768000	0.975309
chr9	133444000	0.975309
chr9	135364300	0.975309
chr9	135556900	0.975309
chr9	138010900	0.975309
chr9	139642900	0.975309
chr10	1082300	0.975309
chr10	1146300	0.975309
chr10	4002200	0.975309
chr10	5329600	0.975309
chr10	5978000	0.975309
chr10	6382500	0.975309
chr10	6673800	0.975309
chr10	11223800	0.975309
chr10	11229700	0.975309
chr10	11243900	0.975309
chr10	11260400	0.975309
chr10	12629700	0.975309
chr10	12676700	0.975309
chr10	16523200	0.975309
chr10	22066300	0.975309
chr10	22975500	0.975309
chr10	23692700	0.975309
chr10	27434200	0.975309
chr10	30011700	0.975309
chr10	33463300	0.975309
chr10	33468100	0.975309
chr10	33479900	0.975309
chr10	35776900	0.975309
chr10	41718200	0.975309
chr10	41850600	0.975309
chr10	43391800	0.975309
chr10	43623600	0.975309
chr10	70774600	0.975309
chr10	73124700	0.975309
chr10	73170900	0.975309
chr10	73182200	0.975309
chr10	73565200	0.975309
chr10	73678600	0.975309
chr10	73735400	0.975309
chr10	73764900	0.975309
chr10	75295600	0.975309
chr10	80576400	0.975309
chr10	87344500	0.975309
chr10	102120900	0.975309
chr10	104363000	0.975309
chr10	105221000	0.975309
chr10	105733400	0.975309
chr10	112610200	0.975309
chr10	116249700	0.975309
chr10	116291100	0.975309
chr10	121266100	0.975309
chr10	126290300	0.975309
chr10	126298200	0.975309
chr10	126305900	0.975309
chr10	126403800	0.975309
chr10	133598700	0.975309
chr10	134116400	0.975309
chr11	578000	0.975309
chr11	2194700	0.975309
chr11	10437500	0.975309
chr11	10602000	0.975309
chr11	16964600	0.975309
chr11	19701900	0.975309
chr11	35054900	0.975309
chr11	35195600	0.975309
chr11	44569500	0.975309
chr11	44725500	0.975309
chr11	45908700	0.975309
chr11	46309500	0.975309
chr11	47502400	0.975309
chr11	60550300	0.975309
chr11	60585200	0.975309
chr11	61549900	0.975309
chr11	63091500	0.975309
chr11	65841700	0.975309
chr11	67138200	0.975309
chr11	67855500	0.975309
chr11	73400600	0.975309
chr11	73419700	0.975309
chr11	74653400	0.975309
chr11	74662400	0.975309
chr11	75677100	0.975309
chr11	85528100	0.975309
chr11	95387300	0.975309
chr11	95632200	0.975309
chr11	101737500	0.975309
chr11	112742100	0.975309
chr11	113559300	0.975309
chr11	116227500	0.975309
chr11	117379000	0.975309
chr11	117388500	0.975309
chr11	117422600	0.975309
chr11	127414500	0.975309
chr11	127699400	0.975309
chr11	127852200	0.975309
chr12	1468800	0.975309
chr12	3877400	0.975309
chr12	3930800	0.975309
chr12	3953900	0.975309
chr12	4126000	0.975309
chr12	6302900	0.975309
chr12	6440500	0.975309
chr12	9004400	0.975309
chr12	11590000	0.975309
chr12	11764200	0.975309
chr12	34737600	0.975309
chr12	38302800	0.975309
chr12	44898100	0.975309
chr12	45958000	0.975309
chr12	46504900	0.975309
chr12	48343200	0.975309
chr12	48444100	0.975309
chr12	49926700	0.975309
chr12	63338200	0.975309
chr12	63359800	0.975309
chr12	63362000	0.975309
chr12	66861400	0.975309
chr12	67136200	0.975309
chr12	93200700	0.975309
chr12	95159800	0.975309
chr12	102819800	0.975309
chr12	103403800	0.975309
chr12	103522200	0.975309
chr12	106270800	0.975309
chr12	108383800	0.975309
chr12	109979300	0.975309
chr12	110367500	0.975309
chr12	112012000	0.975309
chr12	122525800	0.975309
chr12	131921200	0.975309
chr13	24091000	0.975309
chr13	41865200	0.975309
chr13	50389100	0.975309
chr13	51237000	0.975309
chr13	73239800	0.975309
chr13	97896000	0.975309
chr13	97960200	0.975309
chr13	108874700	0.975309
chr13	110839600	0.975309
chr13	113529300	0.975309
chr13	113894100	0.975309
chr14	20320200	0.975309
chr14	22093800	0.975309
chr14	23149600	0.975309
chr14	23671700	0.975309
chr14	34469700	0.975309
chr14	34872900	0.975309
chr14	49509600	0.975309
chr14	49601500	0.975309
chr14	51784800	0.975309
chr14	54164400	0.975309
chr14	60956800	0.975309
chr14	61016600	0.975309
chr14	61062200	0.975309
chr14	64527200	0.975309
chr14	67798000	0.975309
chr14	68309300	0.975309
chr14	73938300	0.975309
chr14	74795700	0.975309
chr14	80467400	0.975309
chr14	92105200	0.975309
chr14	92151800	0.975309
chr14	95056000	0.975309
chr14	95662600	0.975309
chr14	97139800	0.975309
chr14	97313600	0.975309
chr14	97721300	0.975309
chr14	97726000	0.975309
chr14	97980400	0.975309
chr14	99629500	0.975309
chr14	99638600	0.975309
chr14	102343800	0.975309
chr14	104596900	0.975309
chr14	104599300	0.975309
chr15	18806400	0.975309
chr15	19582300	0.975309
chr15	19952700	0.975309
chr15	19968500	0.975309
chr15	20055500	0.975309
chr15	23642700	0.975309
chr15	29343600	0.975309
chr15	36618500	0.975309
chr15	37704400	0.975309
chr15	40014000	0.975309
chr15	49812400	0.975309
chr15	50314600	0.975309
chr15	50341800	0.975309
chr15	53347400	0.975309
chr15	56437700	0.975309
chr15	58799400	0.975309
chr15	65136000	0.975309
chr15	67793700	0.975309
chr15	79365800	0.975309
chr15	83758200	0.975309
chr15	84055000	0.975309
chr15	84998000	0.975309
chr15	88745200	0.975309
chr15	89814200	0.975309
chr16	11233100	0.975309
chr16	11623500	0.975309
chr16	16027000	0.975309
chr16	17366000	0.975309
chr16	19723800	0.975309
chr16	23434000	0.975309
chr16	23925000	0.975309
chr16	23933300	0.975309
chr16	27151300	0.975309
chr16	28106400	0.975309
chr16	29067700	0.975309
chr16	33864100	0.975309
chr16	47203800	0.975309
chr16	47204900	0.975309
chr16	56402000	0.975309
chr16	65116800	0.975309
chr16	65200300	0.975309
chr16	65576200	0.975309
chr16	65815700	0.975309
chr16	73667000	0.975309
chr16	80207900	0.975309
chr16	81246800	0.975309
chr16	83106200	0.975309
chr16	83189100	0.975309
chr17	2073700	0.975309
chr17	3645500	0.975309
chr17	4889100	0.975309
chr17	5081800	0.975309
chr17	5086600	0.975309
chr17	7998400	0.975309
chr17	9314200	0.975309
chr17	16112300	0.975309
chr17	17026300	0.975309
chr17	17707400	0.975309
chr17	21132000	0.975309
chr17	22896000	0.975309
chr17	23159400	0.975309
chr17	24506800	0.975309
chr17	26861400	0.975309
chr17	34138100	0.975309
chr17	35089500	0.975309
chr17	35518200	0.975309
chr17	35734200	0.975309
chr17	36008600	0.975309
chr17	36013000	0.975309
chr17	40736200	0.975309
chr17	45180100	0.975309
chr17	46342900	0.975309
chr17	60136000	0.975309
chr17	62848800	0.975309
chr17	62913400	0.975309
chr17	63945800	0.975309
chr17	68142800	0.975309
chr17	69102000	0.975309
chr17	69231400	0.975309
chr17	69788200	0.975309
chr17	70287700	0.975309
chr17	70995400	0.975309
chr17	71043000	0.975309
chr17	71372400	0.975309
chr17	72506100	0.975309
chr17	73922400	0.975309
chr17	76378400	0.975309
chr17	77678200	0.975309
chr17	78038000	0.975309
chr17	78530200	0.975309
chr18	99500	0.975309
chr18	2951600	0.975309
chr18	2957400	0.975309
chr18	3047900	0.975309
chr18	13303600	0.975309
chr18	16768300	0.975309
chr18	16769400	0.975309
chr18	19408100	0.975309
chr18	19844100	0.975309
chr18	44649200	0.975309
chr18	44721700	0.975309
chr18	58956700	0.975309
chr18	65704200	0.975309
chr18	72700800	0.975309
chr18	72903500	0.975309
chr18	72909000	0.975309
chr18	72914700	0.975309
chr18	72942700	0.975309
chr19	3128100	0.975309
chr19	7308700	0.975309
chr19	10208100	0.975309
chr19	16042300	0.975309
chr19	16188900	0.975309
chr19	16566500	0.975309
chr19	18290400	0.975309
chr19	19446400	0.975309
chr19	19578100	0.975309
chr19	32427600	0.975309
chr19	32429800	0.975309
chr19	32432000	0.975309
chr19	34806900	0.975309
chr19	39453100	0.975309
chr19	39492100	0.975309
chr19	40197100	0.975309
chr19	47072100	0.975309
chr19	47318900	0.975309
chr19	54664200	0.975309
chr19	56549900	0.975309
chr19	60454800	0.975309
chr20	1292600	0.975309
chr20	3086000	0.975309
chr20	13160000	0.975309
chr20	25239700	0.975309
chr20	29736100	0.975309
chr20	30439100	0.975309
chr20	31021100	0.975309
chr20	34528400	0.975309
chr20	35050600	0.975309
chr20	39216600	0.975309
chr20	42281400	0.975309
chr20	42706000	0.975309
chr20	46868800	0.975309
chr20	48135700	0.975309
chr20	49544500	0.975309
chr20	51672400	0.975309
chr20	51804900	0.975309
chr20	52128600	0.975309
chr20	55627700	0.975309
chr20	55636800	0.975309
chr20	56315500	0.975309
chr20	57186700	0.975309
chr21	14828800	0.975309
chr21	18090300	0.975309
chr21	26150000	0.975309
chr21	33593600	0.975309
chr21	34244500	0.975309
chr21	35002200	0.975309
chr21	35228300	0.975309
chr21	35320500	0.975309
chr21	35323900	0.975309
chr21	38590800	0.975309
chr21	42355200	0.975309
chr21	43040100	0.975309
chr21	43077700	0.975309
chr21	44334800	0.975309
chr21	44398300	0.975309
chr21	46807100	0.975309
chr22	18242300	0.975309
chr22	18690700	0.975309
chr22	20501300	0.975309
chr22	21894900	0.975309
chr22	23793900	0.975309
chr22	28947400	0.975309
chr22	29936900	0.975309
chr22	29950400	0.975309
chr22	35102900	0.975309
chr22	35888500	0.975309
chr22	37484800	0.975309
chr22	37900200	0.975309
chr22	38909300	0.975309
chr22	39016100	0.975309
chr22	40666400	0.975309
chr22	48647800	0.975309
chrX	9384500	0.975309
chrX	10011500	0.975309
chrX	12913200	0.975309
chrX	13645300	0.975309
chrX	39599600	0.975309
chrX	42678700	0.975309
chrX	48682000	0.975309
chrX	56805800	0.975309
chrX	56844300	0.975309
chrX	117539100	0.975309
chrX	125434600	0.975309
chrX	134893600	0.975309
chrX	153424500	0.975309
chrX	153600300	0.975309
chrY	10645100	0.975309
chrY	11921400	0.975309
chrY	57272100	0.975309
chr1	6574300	0.962963
chr1	8380000	0.962963
chr1	8493200	0.962963
chr1	9393600	0.962963
chr1	12431900	0.962963
chr1	12458700	0.962963
chr1	13930200	0.962963
chr1	16149000	0.962963
chr1	19151200	0.962963
chr1	19887400	0.962963
chr1	21479400	0.962963
chr1	21524300	0.962963
chr1	21528700	0.962963
chr1	25231300	0.962963
chr1	25841800	0.962963
chr1	26483900	0.962963
chr1	27038300	0.962963
chr1	31011600	0.962963
chr1	32223600	0.962963
chr1	33511500	0.962963
chr1	39435000	0.962963
chr1	39469200	0.962963
chr1	40037700	0.962963
chr1	41908800	0.962963
chr1	43191200	0.962963
chr1	43273200	0.962963
chr1	45047800	0.962963
chr1	48465900	0.962963
chr1	52662700	0.962963
chr1	53531800	0.962963
chr1	53652400	0.962963
chr1	58993700	0.962963
chr1	59207200	0.962963
chr1	65065400	0.962963
chr1	66575600	0.962963
chr1	66590500	0.962963
chr1	66611200	0.962963
chr1	66612700	0.962963
chr1	66675100	0.962963
chr1	77659800	0.962963
chr1	77669100	0.962963
chr1	85101500	0.962963
chr1	89525300	0.962963
chr1	91808300	0.962963
chr1	92187000	0.962963
chr1	101241100	0.962963
chr1	108425000	0.962963
chr1	110250500	0.962963
chr1	111815300	0.962963
chr1	111847900	0.962963
chr1	111947300	0.962963
chr1	116860200	0.962963
chr1	117115200	0.962963
chr1	121187100	0.962963
chr1	150184300	0.962963
chr1	150185400	0.962963
chr1	151779600	0.962963
chr1	154984800	0.962963
chr1	158337500	0.962963
chr1	158684100	0.962963
chr1	158860000	0.962963
chr1	158875800	0.962963
chr1	165723700	0.962963
chr1	170982300	0.962963
chr1	171131200	0.962963
chr1	179335700	0.962963
chr1	179385500	0.962963
chr1	179632000	0.962963
chr1	183802900	0.962963
chr1	191715300	0.962963
chr1	192288500	0.962963
chr1	196012400	0.962963
chr1	196406100	0.962963
chr1	199114200	0.962963
chr1	200532100	0.962963
chr1	201749200	0.962963
chr1	202004400	0.962963
chr1	203676700	0.962963
chr1	205009500	0.962963
chr1	205170400	0.962963
chr1	206066300	0.962963
chr1	209575900	0.962963
chr1	210877000	0.962963
chr1	212668200	0.962963
chr1	221470500	0.962963
chr1	221488900	0.962963
chr1	221970900	0.962963
chr1	223700800	0.962963
chr1	224898700	0.962963
chr1	224934700	0.962963
chr1	225082400	0.962963
chr1	226003200	0.962963
chr1	226733600	0.962963
chr1	232928000	0.962963
chr1	244186800	0.962963
chr2	428300	0.962963
chr2	1492500	0.962963
chr2	3206100	0.962963
chr2	8580800	0.962963
chr2	9837800	0.962963
chr2	10355900	0.962963
chr2	10433300	0.962963
chr2	12553600	0.962963
chr2	12767000	0.962963
chr2	28211400	0.962963
chr2	29087800	0.962963
chr2	29091100	0.962963
chr2	30442900	0.962963
chr2	37471000	0.962963
chr2	38724600	0.962963
chr2	38758400	0.962963
chr2	42213700	0.962963
chr2	43212100	0.962963
chr2	43259600	0.962963
chr2	43507100	0.962963
chr2	43640400	0.962963
chr2	48476500	0.962963
chr2	48501500	0.962963
chr2	48589700	0.962963
chr2	54653500	0.962963
chr2	54677300	0.962963
chr2	54678500	0.962963
chr2	54715500	0.962963
chr2	65463800	0.962963
chr2	68830000	0.962963
chr2	68847300	0.962963
chr2	70175900	0.962963
chr2	70189500	0.962963
chr2	71152100	0.962963
chr2	84863600	0.962963
chr2	84913900	0.962963
chr2	84920900	0.962963
chr2	86120900	0.962963
chr2	95066600	0.962963
chr2	96271700	0.962963
chr2	97728700	0.962963
chr2	98444100	0.962963
chr2	98455500	0.962963
chr2	98816700	0.962963
chr2	101207000	0.962963
chr2	101311500	0.962963
chr2	101712900	0.962963
chr2	105739200	0.962963
chr2	105840100	0.962963
chr2	108921400	0.962963
chr2	109331500	0.962963
chr2	112630100	0.962963
chr2	112663000	0.962963
chr2	122173900	0.962963
chr2	127136800	0.962963
chr2	127139400	0.962963
chr2	127553400	0.962963
chr2	132730000	0.962963
chr2	132747300	0.962963
chr2	132751700	0.962963
chr2	134655700	0.962963
chr2	134757000	0.962963
chr2	136700300	0.962963
chr2	136717000	0.962963
chr2	136755900	0.962963
chr2	148097600	0.962963
chr2	157969000	0.962963
chr2	161732000	0.962963
chr2	161765000	0.962963
chr2	168760200	0.962963
chr2	173037200	0.962963
chr2	196755300	0.962963
chr2	197718500	0.962963
chr2	197779600	0.962963
chr2	197784000	0.962963
chr2	197786200	0.962963
chr2	197810000	0.962963
chr2	197866500	0.962963
chr2	202537900	0.962963
chr2	204293800	0.962963
chr2	204305900	0.962963
chr2	204507000	0.962963
chr2	218795900	0.962963
chr2	222090900	0.962963
chr2	222100900	0.962963
chr2	231367400	0.962963
chr2	232712200	0.962963
chr2	232889400	0.962963
chr2	233738400	0.962963
chr2	233996000	0.962963
chr2	234864900	0.962963
chr2	234909600	0.962963
chr2	234998900	0.962963
chr2	235964100	0.962963
chr2	238260900	0.962963
chr2	239846500	0.962963
chr2	239956700	0.962963
chr2	240533500	0.962963
chr2	241898200	0.962963
chr2	242530400	0.962963
chr3	4847900	0.962963
chr3	9796600	0.962963
chr3	10211000	0.962963
chr3	10259400	0.962963
chr3	11308300	0.962963
chr3	11787300	0.962963
chr3	13431000	0.962963
chr3	13884300	0.962963
chr3	14449700	0.962963
chr3	15289000	0.962963
chr3	16335900	0.962963
chr3	16479500	0.962963
chr3	16860300	0.962963
chr3	30660400	0.962963
chr3	32313500	0.962963
chr3	32319900	0.962963
chr3	32437100	0.962963
chr3	33015700	0.962963
chr3	33071700	0.962963
chr3	34033700	0.962963
chr3	36922900	0.962963
chr3	42572800	0.962963
chr3	42657700	0.962963
chr3	43196800	0.962963
chr3	44882300	0.962963
chr3	45134600	0.962963
chr3	45932400	0.962963
chr3	45966900	0.962963
chr3	46712400	0.962963
chr3	46949700	0.962963
chr3	46965000	0.962963
chr3	46975700	0.962963
chr3	47054600	0.962963
chr3	50636600	0.962963
chr3	50640500	0.962963
chr3	50984600	0.962963
chr3	51283600	0.962963
chr3	52263100	0.962963
chr3	56799100	0.962963
chr3	56825000	0.962963
chr3	56927200	0.962963
chr3	57776000	0.962963
chr3	57996000	0.962963
chr3	66511200	0.962963
chr3	102986900	0.962963
chr3	112513300	0.962963
chr3	115433100	0.962963
chr3	123775100	0.962963
chr3	130683800	0.962963
chr3	142613800	0.962963
chr3	152371800	0.962963
chr3	153458500	0.962963
chr3	154411000	0.962963
chr3	158290900	0.962963
chr3	173712900	0.962963
chr3	178843300	0.962963
chr3	184486700	0.962963
chr3	187715700	0.962963
chr3	189180300	0.962963
chr3	190556600	0.962963
chr3	196759300	0.962963
chr3	197391100	0.962963
chr3	197403900	0.962963
chr3	197485900	0.962963
chr4	2542400	0.962963
chr4	2686000	0.962963
chr4	2809900	0.962963
chr4	7052100	0.962963
chr4	7812100	0.962963
chr4	7929300	0.962963
chr4	9772800	0.962963
chr4	14844400	0.962963
chr4	25466100	0.962963
chr4	25470700	0.962963
chr4	26496600	0.962963
chr4	37810000	0.962963
chr4	37984700	0.962963
chr4	37988800	0.962963
chr4	39916600	0.962963
chr4	39943700	0.962963
chr4	39997200	0.962963
chr4	40957000	0.962963
chr4	42369100	0.962963
chr4	48439500	0.962963
chr4	78994500	0.962963
chr4	81157800	0.962963
chr4	81198900	0.962963
chr4	81580300	0.962963
chr4	84372200	0.962963
chr4	99804500	0.962963
chr4	103754100	0.962963
chr4	103771300	0.962963
chr4	122280500	0.962963
chr4	123258800	0.962963
chr4	141236500	0.962963
chr4	154669900	0.962963
chr4	164699600	0.962963
chr4	185612300	0.962963
chr4	185672400	0.962963
chr4	185826900	0.962963
chr5	35843700	0.962963
chr5	35888600	0.962963
chr5	39247000	0.962963
chr5	39249500	0.962963
chr5	40442900	0.962963
chr5	52075700	0.962963
[truncated: 20,949 more rows]
