# Supplementary material for: RFECS: A Random-Forest Based Algorithm for Enhancer Identification from Chromatin State
Source: PLoS Comput Biol. 2013 Mar 14;9(3):e1002968. doi: 10.1371/journal.pcbi.1002968 (PMC3597546; doi:10.1371/journal.pcbi.1002968)
Supplement: Table S12 — CD4 enhancer predictions by Chromia using H3K27ac, H3K4me1 and H3K4me3. (XLS) [file pcbi.1002968.s019.xls]

## Sheet: Sheet1
Table S12.CD4 enhancer predictions by Chromia using H3K27ac,H3K4me1 and H3K4me3
Chromosome	Location
chr1	154451700
chr1	121184800
chr1	555900
chr1	559000
chr6	58885900
chr5	134290400
chr17	28173500
chr19	32424600
chr16	33870700
chr8	43215200
chr18	98600
chr19	32430800
chr8	43212400
chr6	119599900
chr1	91625100
chr18	16772500
chr1	205163900
chr17	30501900
chr10	41700300
chr19	32428800
chr13	113925200
chr11	84872300
chr12	48351300
chr17	36718400
chr14	22094400
chr3	40469300
chr9	134999400
chr5	71182100
chr16	33866300
chr17	21944500
chr18	59017500
chr8	142324400
chr19	41397500
chr1	17103600
chr22	36034100
chr20	30591200
chr10	41719500
chr1	16843400
chr2	216630500
chr11	122119900
chr12	91511700
chr14	96994900
chr8	29412200
chr18	65767700
chr1	45046100
chr9	91343700
chr1	109419700
chr1	2177100
chr2	132729100
chr6	35386900
chr16	87909000
chr16	77334000
chr17	40331800
chr7	66023800
chr4	2253300
chr15	68637900
chr11	117715100
chr10	53128900
chr7	142216300
chr4	113777800
chr9	78376100
chr1	201526100
chr10	41849900
chr14	74795700
chr6	159210800
chr18	5284400
chr17	2646400
chr3	46965000
chr1	27336300
chr2	222091100
chr13	39860900
chr1	158674400
chr10	5596300
chr1	52875800
chr15	39974100
chr1	159438300
chr20	49454700
chr2	136610500
chr22	40507500
chr22	35055300
chr12	103588500
chr5	131820200
chr2	234999600
chr12	109979100
chr19	6432500
chr20	39208300
chr18	72903200
chr10	115710400
chr20	49450400
chr17	57359500
chr10	73165100
chr4	67948000
chr1	155052500
chr1	21493300
chr7	65595700
chr15	19984400
chr3	32449200
chr7	104411600
chr17	71653400
chr21	41655800
chr2	98455800
chr9	33066100
chr3	50636700
chr5	75874500
chr4	2384600
chr8	667000
chr1	225136800
chr1	154741100
chr11	18300400
chr10	93673400
chr6	159194400
chr1	48465700
chr21	34242700
chr7	2885400
chr6	37578700
chr1	224915300
chr20	48533300
chr1	154727700
chr19	16566400
chr1	12155600
chr19	43231300
chr10	126326500
chr15	67548200
chr21	10207800
chr14	61298600
chr17	21131700
chr14	91409400
chr9	114519600
chr12	31703300
chr1	45988600
chr7	105277500
chr2	177785400
chr4	9711000
chr7	106596000
chr17	38821800
chr3	14668100
chr3	115415400
chr3	52296700
chr1	39264600
chr7	154628200
chr11	12201900
chr8	134365600
chr22	16639800
chr1	208024200
chr13	98805800
chr10	121641800
chr9	95401700
chr18	72895000
chr19	16347300
chr2	3205600
chr2	234863500
chr8	134143700
chr22	19253000
chr19	54530100
chr14	90907200
chr11	69727400
chr22	19148400
chr9	133522200
chr10	102016700
chr11	60606900
chr6	43299700
chr1	33365400
chr22	38770500
chr9	33406500
chr17	25468100
chr3	142998700
chr17	16963100
chr14	73281300
chr19	45253400
chr1	58937500
chr2	91681500
chr9	130704600
chr18	70911400
chr17	35517200
chr17	38229200
chr2	651800
chr11	18362000
chr14	69173400
chr13	39678700
chr2	29091500
chr19	45168600
chr12	102847000
chr15	83925400
chr1	115124300
chr8	131076900
chr2	112662400
chr22	19240900
chr22	22368200
chr2	28697700
chr14	73486500
chr7	149192900
chr4	25470700
chr22	40805600
chr2	68143000
chr3	14448500
chr2	84927700
chr7	8131500
chr11	6381600
chr10	41716400
chr10	73143500
chr19	19433200
chr2	39204800
chr1	224966600
chr16	88040700
chr19	13818800
chr2	113642200
chr10	64066900
chr12	103638800
chr1	225053600
chr6	42465800
chr17	35733500
chr8	97316300
chr9	91260200
chr20	3748900
chr8	134607800
chr19	10310700
chr7	44645200
chr5	71639600
chr6	136242900
chr16	88067000
chr12	119960800
chr20	49544100
chr6	53308000
chr10	129735800
chr10	124991100
chr19	17097200
chr17	38801600
chr12	122157200
chr22	30387800
chr14	101132300
chr22	40558900
chr7	66404700
chr16	3205500
chr15	29417400
chr1	26488500
chr21	42219100
chr20	42705800
chr3	15286100
chr17	73390400
chr16	68938000
chr19	13958500
chr10	30857900
chr11	35023300
chr1	164725400
chr14	23734500
chr11	6624200
chr22	44093100
chr19	46525800
chr22	15979400
chr22	35955300
chr10	75606400
chr22	22879900
chr10	106072700
chr2	190247400
chr10	133591600
chr10	73172000
chr11	125643700
chr8	38746100
chr16	70075500
chr11	107843000
chr19	42961700
chr3	66435800
chr1	92042200
chr4	159863500
chr1	242277300
chr10	73177600
chr2	96515300
chr17	73395100
chr20	34554200
chr6	41276800
chr17	34234600
chr9	124714900
chr12	93180500
chr6	108213200
chr18	74930100
chr14	20974900
chr2	132751600
chr22	25154700
chr22	22871600
chr5	68700700
chr12	53093300
chr2	12785200
chr12	6668600
chr14	60956700
chr1	159550700
chr2	86118800
chr3	178560600
chr13	23743600
chr9	27563400
chr22	40107400
chr2	218183300
chr3	52247800
chr3	47002900
chr2	238006600
chr19	34856200
chr15	58621700
chr5	131790700
chr19	44573000
chr1	165886200
chr17	6879600
chr6	36196800
chr1	78243300
chr1	109005400
chr19	50779600
chr6	53274000
chr17	17080700
chr7	105498700
chr7	105449600
chr7	43653800
chr1	224898700
chr3	134774600
chr2	238274300
chr6	163801000
chr2	148137400
chr8	20338800
chr19	18479100
chr6	42955400
chr4	184075500
chr10	121018000
chr1	148532600
chr8	145081600
chr2	230798700
chr10	11308900
chr20	24971100
chr11	60916500
chr17	38793700
chr1	200191000
chr1	158147200
chr15	29344600
chr16	23869100
chr7	589700
chr5	149360500
chr14	105019100
chr1	37833500
chr2	43211400
chr5	43349100
chr1	153194500
chr6	160322500
chr12	74071300
chr19	9281000
chr1	2221000
chr11	113544700
chr4	9720700
chr2	105320200
chr11	6459000
chr2	20714000
chr12	110357600
chr17	76606200
chr12	56159100
chr22	35806100
chr3	53172000
chr11	66764200
chr11	117426800
chr10	121266900
chr3	199161500
chr2	85933000
chr15	36751000
chr4	79002600
chr2	105760500
chr14	90942500
chr10	3837100
chr9	91340000
chr5	141468400
chr20	3050500
chr19	47318800
chr7	44264300
chr20	4742700
chr10	5323500
chr15	76135400
chr15	75094100
chr19	39500100
chr10	73156800
chr17	78415400
chr9	133534700
chr21	36592100
chr11	4067900
chr20	31021700
chr10	101978700
chr8	141653700
chr22	35848000
chr9	130701300
chr19	57334300
chr2	96271100
chr1	226021000
chr16	65113000
chr8	27253600
chr2	86117100
chr19	63017400
chr17	6599900
chr7	55569100
chr19	47271700
chr17	77657300
chr2	96176900
chr4	38188100
chr16	27156200
chr2	232883000
chr17	27855000
chr9	133609400
chr1	152230200
chr3	158290100
chr1	224908300
chr15	89366300
chr6	31778200
chr12	109423900
chr21	35331600
chr12	6441200
chr5	35890500
chr14	93495200
chr6	26070800
chr2	130845300
chr10	43177400
chr2	132746500
chr22	23795800
chr20	39221700
chr12	119171800
chr11	74665800
chr14	92186600
chr20	39212400
chr1	159402400
chr17	30374300
chr2	47151200
chr10	70385800
chr5	125813200
chr10	80751700
chr1	27353800
chr15	86993700
chr2	98462000
chr7	139576500
chr5	169011000
chr6	35802400
chr12	51325700
chr1	19272600
chr1	11712300
chr14	22573800
chr5	41961100
chr22	49256200
chr11	85036400
chr15	84051200
chr11	63393900
chr14	61013600
chr1	226343700
chr4	2262500
chr9	91213600
chr2	136607200
chr1	8507900
chr3	158329600
chr10	8219100
chr14	51525900
chr4	153240500
chr1	116762300
chr19	44584300
chr4	863200
chr16	48875300
chr8	141669600
chr1	209622500
chr19	5900500
chr11	125693800
chr5	118693600
chr20	42583400
chr19	47073500
chr15	64576300
chr14	99942700
chr10	82248600
chr14	23781300
chr12	74190900
chr12	90795300
chr12	25430100
chr16	67130800
chr3	48456500
chr3	4838500
chr8	28314400
chr3	9379800
chr18	16766300
chr2	135526700
chr22	49257700
chr12	46483000
chr17	4025800
chr7	127012200
chr3	10211300
chr2	20885800
chr3	13883300
chr1	19653800
chr3	14158100
chr9	73587600
chr19	48635000
chr15	41185300
chr6	144578600
chr8	28973800
chr10	103581800
chr13	112917500
chr8	141543800
chrX	101741200
chr16	30273700
chr2	149027100
chr4	169475900
chr10	126412800
chr12	66309900
chr8	38245200
chr2	19410900
chr11	45058400
chr12	100979200
chr18	72941400
chr17	32521000
chrX	106804200
chr12	6940500
chr17	2361200
chr19	46561600
chr3	52060900
chr20	57131500
chr19	10624800
chr20	46767000
chr7	102775600
chr21	45155900
chr1	1231600
chr15	29446800
chr2	58127100
chr1	173258700
chr7	139114600
chr14	100175400
chr4	6748900
chr17	43138900
chr3	12980600
chr6	46086900
chr14	101898800
chr18	46061300
chr16	8960200
chr15	65213700
chr10	103584000
chr10	6625300
chr11	13317100
chr3	52463800
chr10	106076700
chr6	36845400
chr14	90765000
chr11	61549600
chr22	37815800
chr14	51383100
chr9	135539000
chr1	173200900
chr10	3839300
chr2	175754200
chr10	126357100
chr21	43470500
chr2	190981100
chr19	61607500
chr10	70774900
chr20	2399000
chr1	159390000
chr16	8952400
chr4	7812100
chr11	46340900
chr1	43182400
chr6	152547900
chr2	120651000
chr19	52290000
chr6	41783200
chr10	126329600
chr3	123617500
chr16	67008400
chr9	5427700
chr3	49352600
chr16	83198200
chr22	34979200
chr20	57154800
chr9	115380800
chr8	28261000
chr2	11811400
chr8	97726500
chr19	62566400
chr16	11115300
chr3	46712100
chr5	77107400
chr15	62971500
chr3	116860100
chr12	542600
chr5	141329000
chr22	41011400
chr2	235020400
chr1	28068200
chr1	5289800
chr12	1670200
chr18	72908900
chr8	134581700
chrX	16647700
chr1	224910200
chr12	56421400
chr22	17483900
chr12	12656100
chr20	5007100
chr6	108140700
chr13	21533100
chr1	27816900
chr18	58917100
chr16	80062700
chr22	41027600
chr4	9703900
chr11	35061500
chr6	5811600
chr9	91115600
chr6	33768700
chr15	33625300
chr12	38363300
chr14	34077800
chr22	35090200
chr11	6380000
chr7	139750200
chr5	159778000
chr22	39016000
chr6	33772300
chr17	3645500
chr18	13367400
chr5	140051100
chr9	129828500
chr10	82235400
chr16	15889500
chr15	61971600
chr7	134004700
chr11	17991100
chr2	105855800
chr2	172487200
chr10	45395900
chr10	14642500
chr21	44333800
chr2	98591000
chr22	25399000
chr9	91230800
chr14	90911400
chr9	130573500
chr2	218970200
chr12	48343900
chr3	134863200
chr8	101576000
chr1	215870600
chr2	132732700
chr9	33149100
chr7	98816500
chr3	14161100
chr8	125343800
chr22	23160200
chr10	126319800
chr1	224977700
chr10	85927500
chr8	38915000
chr22	23156500
chr15	58799800
chrX	9496500
chr1	116848100
chr9	94865900
chr8	27262100
chr8	27288700
chr5	140070600
chr19	18670700
chr19	16559900
chr20	472000
chr1	89846700
chr11	35145500
chr19	3577300
chr17	74266800
chr1	53650900
chr3	51695800
chr5	135400600
chr2	105769100
chr3	8979600
chr16	30528500
chr17	16953800
chr10	120927500
chr1	25750700
chr17	35950400
chr19	23369500
chr20	45419400
chr2	113655000
chr16	3813800
chr15	53346900
chr10	126354800
chr14	68352000
chr1	204956000
chr13	51299100
chr2	74552900
chr10	126349300
chr17	16969400
chr2	60899500
chr1	226016500
chr19	9509700
chr13	98831300
chr19	16041900
chr16	70053000
chr20	42132300
chr1	43190700
chr1	209577300
chr22	19235200
chr8	128251300
chr21	45723100
chr4	155690300
chr10	126337100
chr11	3812600
chr17	8797500
chr5	154126700
chr7	100674400
chr10	22942000
chr17	59456200
chr16	48857700
chr13	76464100
chrX	48743100
chr22	29036400
chr15	65182800
chr18	3584200
chr8	131145500
chr18	19852800
chr1	199247600
chr3	56797400
chr3	31578900
chr1	196856400
chr5	43053200
chr15	99485000
chr2	74007500
chr15	83105100
chr17	6855900
chr2	32356400
chr17	19214900
chr5	173247700
chr12	2792100
chr17	70265500
chr2	30302100
chr6	137127000
chr10	30010900
chr6	111386400
chr17	62867900
chr2	127558900
chr22	22566400
chr8	134150100
chr8	131329600
chr10	35524600
chr3	16859900
chr10	106078600
chr1	41921900
chr1	150067800
chr7	39739100
chr20	51999100
chr13	29620500
chr10	11231000
chr14	31483800
chr4	6970100
chr16	65108300
chr2	197783900
chr5	35653500
chr6	131563000
chr1	165873200
chr2	10458200
chr3	46976200
chr5	156576200
chr18	31331200
chr1	204807000
chr14	74663100
chr1	224920600
chr5	154189900
chr1	209575700
chr2	239847200
chr17	22824900
chr14	50358500
chr14	97260300
chr7	149993000
chr10	126402600
chr6	166752700
chr10	126334000
chr2	10387600
chr16	88038100
chr2	233654100
chr14	89257200
chr19	5910900
chr1	43175900
chr12	103403300
chr17	35550100
chr1	42041600
chr16	66614200
chr7	63024000
chr9	122705900
chr14	73289200
chr10	100195600
chr8	142482300
chr1	11890800
chr3	43406100
chr5	148599900
chr16	56121900
chr7	100515200
chr1	19122900
chr19	5913200
chr11	62077600
chr9	91270900
chr12	110367500
chr16	10941300
chr2	197778200
chr15	76127000
chr4	6979100
chr1	232927800
chr1	110978800
chr3	50311200
chr17	38203500
chr17	73380500
chr17	38178800
chr14	68504200
chr21	45325400
chr9	128272500
chr19	15256000
chr13	40965400
chr11	47372700
chr3	49429200
chr20	39218000
chr8	22158500
chr14	67819800
chr7	30744700
chr4	100703600
chr19	44627900
chr14	97139100
chr2	108603800
chr14	95032100
chr3	51689600
chr2	71152800
chr22	28992400
chr3	112812200
chr5	171538600
chr14	59785000
chr19	18467100
chr4	4300600
chr5	150503500
chr9	125124600
chr4	154627700
chr7	142782800
chr21	35281800
chr1	152866600
chr10	11260400
chr3	48482200
chr11	47995000
chrX	67635300
chr16	55733600
chr11	127717600
chr14	49620400
chr17	78433200
chr19	4331000
chr8	146198600
chr11	74649600
chr11	799600
chr22	38942000
chr9	94945900
chr21	46804300
chr1	25222900
chr2	134732900
chr16	79247700
chr19	15269200
chr15	23642200
chr19	17046400
chr4	100956500
chr22	22866800
chr3	46969900
chr2	29087000
chr7	55509500
chr3	13025200
chr22	19239300
chr9	35652400
chr3	14442300
chr2	42213400
chr4	2758900
chr10	126379600
chr13	41867100
chr1	179395100
chr1	25761400
chr15	62172800
chr2	237119500
chr17	71174800
chr21	35258600
chr3	33064300
chr12	119163000
chr1	26189200
chr15	88575300
chr2	122004400
chr18	45266900
chr13	39956600
chr11	128092900
chr11	66811600
chr3	38012700
chr18	72960100
chr10	6610800
chr16	28229100
chr1	233182400
chr13	24758800
chr11	75676800
chr21	35103000
chr6	42442600
chr8	27276100
chr9	35899800
chr5	66547700
chr2	204507600
chr14	104232300
chr2	37737200
chr19	34863500
chr17	26861900
chr16	88047400
chr11	95631300
chr15	58922300
chr9	36141300
chr17	63855100
chr20	50460400
chr6	11427300
chr16	49276300
chr3	134692900
chr9	131671300
chr8	142484700
chr21	33625500
chr7	50278800
chr2	70373700
chr9	131428400
chr1	146202300
chr5	180160400
chr12	109271300
chr14	49577100
chr5	1160400
chr17	72927900
chr17	35089300
chr12	4517700
chr2	28691100
chr20	60039600
chr18	11898100
chr3	50632400
chr1	70460100
chr1	26742200
chr2	98437900
chr20	42021700
chr15	29422900
chr4	2453800
chr16	68353700
chr13	29843000
chr11	13275200
chr12	112013400
chr14	98760500
chr2	74930300
chr16	83695600
chr8	27318400
chr14	74478600
chr2	10390000
chr9	268700
chr21	45110900
chr5	75879000
chr2	98466700
chr1	117083100
chr9	91307000
chr11	65164200
chr15	29444500
chr22	18258600
chr20	55406700
chr15	87673600
chr15	29427000
chr15	68338300
chr21	42526100
chr6	42355700
chr21	45836400
chr19	9592400
chr3	112512900
chr2	175191000
chr7	142792700
chr21	43971800
chr15	76116000
chr2	235036600
chr5	150507500
chr14	90924400
chr2	105773400
chr10	17510200
chr1	144219000
chr16	19616200
chr8	37826100
chr8	134629200
chr14	98769200
chr17	22982100
chr1	26922900
chr20	31018400
chr8	144615100
chr3	45616000
chr8	117554000
chr4	9718000
chr7	149196200
chr16	88001700
chr2	233737800
chr4	68093500
chr4	154255600
chr7	44982100
chr4	8251900
chr3	159844700
chr9	129707600
chr7	1925300
chr6	33770300
chr1	222090200
chr16	11095100
chr10	31360600
chr10	129752700
chr16	83188500
chr1	209593300
chr10	116249700
chr3	16917900
chr12	107535400
chr21	42708500
chr3	114220800
chr1	199252900
chr10	134922200
chr11	44600900
chr17	6495500
chr12	1581200
chr15	62089300
chr19	15296300
chr1	6012900
chr2	10439100
chr1	203676200
chr6	37039800
chr9	133271000
chr15	68583300
chr22	29666500
chr11	47620100
chr8	27281700
chr12	103613000
chr20	49546400
chr12	45957100
chr9	5548000
chr18	58973200
chr20	48196600
chr14	97707600
chr8	130967500
chr3	13028100
chr22	35059700
chr17	34300400
chr16	65525100
chr10	126396300
chr5	150505300
chr15	27015900
chr10	121051300
chr5	177591300
chr2	136603700
chr7	148050400
chrX	49012800
chr3	46114200
chr11	3920000
chr1	154217500
chr22	21892300
chr1	30991600
chr2	91669800
chr20	31024800
chr5	142582600
chr9	36130200
chr4	2783800
chr11	133319700
chr2	232892600
chr11	73399700
chr7	101853300
chr1	12133000
chr19	63721100
chr7	44640500
chr3	142612500
chr3	30671700
chr3	43179700
chr2	11807900
chr20	33328300
chr10	126305200
chr5	131834800
chr20	34529100
chr17	35515500
chr2	68909500
chr9	94095300
chr1	12161600
chr4	9706800
chr7	610400
chr9	91253400
chr5	156501700
chr2	175351200
chr14	68221900
chr16	17361000
chr2	8633200
chr12	56516200
chr7	44052700
chr17	72978800
chr15	75081500
chr1	206071800
chr1	177601400
chr1	204041400
chr10	112610100
chr11	118252000
chr2	216682300
chr2	42186200
chr18	54433400
chr19	19460800
chr15	38532000
chr7	127487100
chr9	131931400
chrX	58578500
chr15	65164900
chr19	3764800
chr4	149201000
chr1	2159100
chr11	120859100
chr4	7098500
chr14	60870700
chr15	86979800
chr10	5329000
chr8	134605000
chr1	224939300
chr6	31634800
chr22	29045500
chr12	95155300
chr21	44902800
chr20	23849100
chr11	77591000
chr11	44551800
chr14	49539000
chr1	25191100
chr5	142362400
chr16	80207500
chr1	154730600
chr6	25020900
chr11	72107800
chr1	65129300
chr1	205043700
chr3	53890500
chr22	36783100
chr14	97676900
chr17	17803300
chr6	25164700
chr15	29516600
chr6	112239600
chr15	76131000
chr10	126375500
chr14	73307600
chr11	116163500
chr11	62277500
chr1	58994000
chr9	128788700
chr10	35777000
chr18	52469600
chr22	35888900
chr14	103456800
chr7	8181700
chr20	46800600
chr14	97745600
chr10	126383300
chr10	6645500
chr7	100310500
chr11	3831800
chr8	82149500
chr2	26848400
chr17	16833800
chr3	38014600
chr15	19950800
chr2	109330700
chr11	28086100
chr14	90868200
chr17	1937600
chr21	37538700
chr2	43274300
chr2	70213400
chr9	91249400
chr10	133636500
chr7	150756700
chr12	20595200
chr17	73921800
chr3	39167100
chr9	34652500
chr22	19207500
chr16	315000
chr2	10435300
chr17	43253300
chr3	43494400
chr1	42919600
chr5	55920500
chr2	205540300
chr9	74937100
chr20	55441600
chr4	2769900
chr20	1603100
chr20	18722700
chr17	24333700
chr21	46131300
chr2	105733600
chr9	135007400
chr2	242455800
chr2	30411600
chr2	230891200
chr1	53435100
chr14	73298300
chr1	19143400
chr12	47030300
chr15	23607300
chr1	12463300
chr11	128097800
chr5	150454300
chr3	49798700
chr8	42129300
chr1	154333300
chr10	126407500
chr3	59412300
chr14	98973000
chr8	129074900
chr7	105118900
chr16	48865500
chr3	43197000
chr14	23969100
chr16	84527700
chr17	69100800
chr12	91281100
chr3	50614100
chr2	27147000
chr14	49507700
chr10	80576400
chr14	90944000
chr22	29030100
chr19	47479000
chr2	28442400
chr1	36398700
chr22	18255500
chr1	233164300
chr17	26843100
chr2	30222900
chr12	46491200
chr3	46555600
chr19	50299500
chr14	97981000
chr2	31395400
chr15	89275900
chr15	65195900
chr3	42543700
chr22	36363300
chr2	241696300
chr21	29179000
chr21	35278300
chr11	77383000
chr10	70764700
chr17	16130800
chr20	62050600
chr1	108990900
chr14	60877400
chr1	25972600
chr17	53036800
chr9	36248100
chr17	70251600
chr11	72125300
chr10	82237800
chr6	112166300
chr1	25759200
chr10	12687700
chr9	136435800
chr15	29437800
chr21	35262700
chr6	27215100
chr1	27721200
chr5	75657700
chr17	69230900
chr8	144179100
chr7	150013600
chr10	112164600
chr3	50642800
chr11	56949400
chr17	35754400
chr12	111986000
chr2	241153400
chr14	68043600
chr12	88781500
chr2	43230600
chr17	40745600
chr3	14444800
chr19	60542600
chr8	131054400
chr6	112455300
chr9	131641500
chr14	49482700
chr15	58206800
chr12	66163700
chr21	35337300
chr15	66871300
chr1	27099000
chr12	46479300
chr10	14638100
chr20	30627900
chr17	40593500
chr4	1694400
chr21	44399300
chr2	98442500
chr15	40013900
chr21	42531200
chr6	158909300
chr15	65185200
chr12	68010800
chr1	201909100
chr11	67563800
chr11	2378000
chr20	3729400
chr1	100088200
chr6	143208100
chr11	65076500
chrX	48318000
chr17	1577100
chr15	27033700
chr11	73358100
chr19	60454200
chr11	95386100
chr12	110332000
chr9	85761000
chr1	65163900
chr1	148507200
chr16	27382000
chr14	90903700
chr10	134235100
chr9	111771000
chr16	14633900
chr12	119150900
chr2	135144000
chr20	17539900
chr7	75633600
chr2	98487100
chr6	158995700
chr14	34469300
chr5	14759600
chr20	60877700
chr16	30983100
chr19	2192400
chr17	23900300
chr2	127138200
chr4	3168000
chr17	16263300
chr1	150286800
chr10	102122900
chr9	33129000
chr5	179154200
chr3	9826200
chr1	180324400
chr2	105783700
chr9	116711200
chr16	27153200
chr11	45908900
chr15	36767200
chr9	122734000
chr2	84922000
chr16	65420500
chr2	112629700
chr20	46868500
chr11	65851800
chr8	8225800
chr10	73751700
chr1	16149200
chr19	16336800
chr1	2211900
chr1	16585100
chr19	46507200
chr11	124328900
chr11	35130000
chrX	53041300
chr18	13256300
chr20	57167700
chr2	98755900
chr6	24966700
chr11	128103600
chr1	111851600
chr1	204818900
chr16	48055000
chr11	60615800
chr9	96663200
chr9	94762600
chr9	91242000
chr11	127665300
chr1	206093000
chr7	156988100
chr11	116148600
chr15	36613200
chr1	91794500
chr2	73909600
chr14	89867500
chr22	40989000
chr2	43250800
chrX	77036800
chr10	43270900
chr2	106121700
chr19	44013700
chr5	133995700
chr1	33511000
chr6	35446600
chr9	136422600
chr14	90918500
chr15	86971500
chr11	62233400
chr22	48604300
chr1	143244900
chr1	39443500
chr13	40937300
chr7	155249300
chr13	98448800
chr14	22545800
chr11	67995600
chr8	23163100
chr22	23793200
chr1	154449100
chr7	130286500
chr1	116669700
chr13	45768500
chr17	17248300
chr3	16355000
chr15	29552500
chr9	135226200
chr2	216924700
chr1	19675100
chr21	42560800
chr2	105847400
chr3	50585300
chr12	48353700
chr18	2625700
chr16	73690500
chr11	56859500
chr17	16896500
chr14	22097200
chr21	42718500
chr22	19216100
chr17	59362600
chr6	112189100
chr17	74231300
chr1	53458500
chr14	90768200
chr3	56794500
chr5	150581000
chr14	23853300
chr5	150511700
chr14	34872300
chr13	47510100
chr22	45524200
chr5	133918700
chr16	87913900
chr11	35224600
chr7	50398100
chr10	126394500
chr22	21791800
chr5	169671900
chr2	37706500
chr17	76449700
chr4	109212600
chr10	80532900
chr2	43255600
chr21	44331800
chr10	81951200
chr2	132731200
chr11	117378000
chr1	200397800
chr18	75540200
chr20	2037600
chr15	72872200
chr15	81471000
chr19	15270800
chr7	50395500
chr1	24024000
chr1	245636900
chr14	101355900
chr20	30002600
chr14	98739700
chr16	4496000
chr15	54966600
chr17	40726200
chr13	113892300
chr13	110635700
chr14	95059700
chr18	75367700
chr17	77678600
chr1	43162200
chr11	72542100
chr11	117777400
chr20	36936700
chr14	69209900
chr2	172572700
chr22	48569300
chr8	26235500
chr3	49133000
chr1	19664800
chr20	29568000
chr9	15285400
chr17	77848700
chr10	6255000
chr21	43338700
chr4	153256200
chr2	74050900
chr1	26484500
chr22	17965400
chr6	166821300
chr2	95103800
chr19	6430600
chr4	9715300
chr6	90719400
chr19	14121100
chr14	104353100
chr13	20245200
chr10	14668400
chr3	49116600
chr17	73174600
chr13	19947100
chr12	55013900
chr20	57158800
chr8	62073800
chr7	104781700
chr1	19128400
chr10	103902100
chr11	11127900
chr2	54654200
chr9	73599100
chr1	36612200
chr1	196423700
chr2	105736200
chr11	59192900
chr8	144981700
chr3	50254200
chr16	66882600
chr12	102874500
chr9	72368700
chr6	25116500
chr1	201874500
chr17	37339500
chr9	131037400
chr8	129621400
chr17	14044400
chr7	131766700
chr1	101546600
chrX	128721700
chr3	8374000
chr9	91304100
chr12	4097100
chr3	71861200
chr4	90424100
chr1	6342200
chr12	46488400
chr11	127698700
chr8	129130800
chr12	75265900
chr17	45169800
chr20	46854900
chr15	58920200
chr5	150436800
chr3	144371200
chr1	19680000
chr8	129042100
chr14	103067000
chr8	142317900
chr20	42538000
chrX	64670600
chr22	35960800
chr12	29148400
chr12	67045200
chrX	70759400
chr18	42084200
chr1	147490600
chr18	72955600
chr11	430300
chr19	11021500
chr9	135916900
chr7	126841800
chr3	197843200
chr6	37124200
chr11	46342500
chr11	35308700
chr5	150428400
chr1	204977400
chr2	100563800
chr14	60915300
chr11	44587600
chr20	46866600
chr10	106084200
chr16	69010200
chr2	219754100
chr2	225543600
chr1	12071500
chr9	116169700
chr12	6120200
chr4	38351300
chr20	1589900
chr13	21075900
chr10	7275300
chr1	16620300
chr10	47106900
chr1	12327400
chr5	143550400
chr4	115043300
chr3	109326600
chr1	221970100
chr7	44756700
chr7	100017600
chr10	22952300
chr17	14164400
chr15	29429200
chr17	35889900
chr1	154206500
chr14	97720700
chr9	94540100
chr3	99766000
chr1	224256600
chr4	109760800
chr5	162863500
chr15	72073800
chr13	98834200
chr19	19430800
chr6	106718600
chr3	38040600
chr2	91645000
chr17	2560100
chr6	112233400
chr13	45641300
chr9	91287400
chr1	153255000
chr15	37708400
chr1	247167100
chr11	65001300
chr5	66538200
chr9	126991600
chr16	17368700
chr10	134110800
chr9	138274900
chr21	35309500
chr15	73288900
chr14	98738200
chr5	81110700
chr12	4121800
chr1	30987900
chr14	63474700
chr20	29726600
chr17	35736200
chr13	29406900
chr6	35378400
chr1	9408500
chr8	127012000
chr3	128112900
chr7	107284100
chr11	128122200
chr19	51545400
chr5	6770400
chr15	37706900
chr14	104330900
chr22	36359700
chr17	72900000
chr14	99642000
chr10	126315400
chr16	516200
chr17	35968500
chr17	54997800
chr15	72021200
chr11	104081600
chr10	22069700
chr1	23725700
chr9	131290200
chr2	196812500
chr19	5090100
chr2	134841400
chr3	56896400
chr2	178191400
chr1	91786400
chr4	40004700
chr16	66661900
chr1	101350100
chr1	210495800
chr2	225499800
chr1	116859000
chr12	90947600
chr19	15259800
chr11	69198400
chr10	73191300
chr10	80566600
chr1	38250700
chr17	52886600
chr11	2360300
chr15	68571000
chr1	224120600
chr2	233648000
chr11	67993800
chr21	35227800
chr2	42181800
chr10	126415700
chr14	68357200
chr1	19138200
chr20	25019600
chr16	55202100
chr1	118003900
chr1	3806700
chr15	49811600
chr17	53032500
chr1	150184600
chr11	36388400
chr3	32440600
chr2	230900200
chr10	14588900
chr9	137919000
chr15	68168700
chr11	44956400
chr14	104604300
chr1	21507400
chr1	10493300
chr10	120840000
chr18	30952200
chr2	10401800
chr14	97243200
chr19	968400
chr1	27088600
chr7	86679600
chr6	16428800
chr17	17680100
chr14	103929700
chr8	141870800
chr15	76128600
chr3	15307800
chr2	101313300
chr1	165683400
chr11	127704500
chr17	16917500
chr19	12756700
chr14	104614200
chr15	67747700
chr3	172458100
chr3	129519500
chr15	62050000
chr16	66666200
chr11	64388000
chr18	46748600
chr8	141706500
chr9	91246100
chr15	56565000
chr15	38534200
chr2	98447200
chr2	54683100
chr16	56183400
chr3	56937500
chr1	54529900
chr15	38127300
chr2	197852800
chr5	169690300
chr12	52059500
chr9	132444200
chr2	231999200
chr6	149502900
chr17	34308300
chr3	71576200
chr11	65440400
chr7	138962700
chr21	35205900
chr11	3924900
chr14	104831000
chr2	232888400
chr12	51975300
chr17	72916800
chr3	56932700
chr12	131531900
chr19	63301300
chr7	50222200
chr21	35257100
chr5	131828000
chr3	49735800
chr1	25183700
chr4	122322600
chr22	34032000
chr14	73320600
chr1	45248500
chr1	224930200
chr19	3961500
chr9	129901100
chr5	56183000
chr11	93916900
chr21	44861300
chr2	233673300
chr6	11385800
chr22	19665600
chr11	72106300
chr4	9630000
chr2	111326300
chr6	166667300
chr18	41990700
chr9	133121100
chr1	201918000
chr10	80747400
chr12	70435200
chr11	133324200
chr1	27033000
chr20	44419000
chr2	237124400
chr8	103886800
chr2	239914000
chr11	133322700
chr20	62079700
chr19	16555100
chr14	75078800
chr4	2908300
chr19	8457900
chr11	128095700
chr2	25350800
chr16	17450200
chr18	58324100
chr22	37899900
chr16	88004700
chr4	3499400
chr16	30300800
chr17	70854900
chr3	9186800
chr3	188149500
chr11	101681600
chr20	36934500
chr6	143217400
chr13	73542100
chr14	92075900
chr4	6746100
chr14	98745400
chr12	27288500
chr8	28006600
chr9	91329000
chr2	30316000
chr15	65210300
chr18	5446600
chr9	33443300
chr11	118270000
chr11	13901100
chr9	72225900
chr19	19382200
chr3	39164000
chr22	37465400
chr19	2726300
chr10	71573400
chr17	35334200
chr5	169670300
chr1	42044900
chr21	43186400
chr11	48033500
chr8	134162900
chr1	226419700
chr8	30068200
chr16	88076200
chr2	134692500
chr11	74662000
chr1	203520500
chr15	73704800
chr10	5349800
chr11	64913400
chr22	23280000
chr9	122695200
chr1	226396700
chr6	112278100
chr8	21969000
chr11	65603800
chr9	114130200
chr21	43076700
chr1	224132900
chr6	31663500
chr14	23106100
chr6	53282600
chr2	127147500
chr9	35717700
chr10	126386800
chr2	239957200
chr7	44467500
chr4	185543400
chr18	13454700
chr1	204822600
chr1	28085800
chr1	206088700
chr8	143475100
chr7	2518800
chr1	747100
chr1	11255800
chr1	65194500
chr22	40408000
chr9	139200600
chr6	28200500
chr7	93471000
chr11	128108900
chr17	36750100
chr17	77243300
chr19	40388600
chr17	35991600
chr16	87063200
chr19	5779000
chr21	35319700
chr19	18062500
chr14	99788000
chr18	72947500
chr13	40069100
chr11	124175200
chr16	55577100
chr20	60126200
chr3	30675400
chr17	46341700
chr2	65112300
chr13	113908100
chr17	70267500
chr3	46949100
chr2	43258900
chr2	105743300
chr9	2015200
chr11	120704200
chr20	57013700
chr15	83969200
chr20	1194700
chr14	69220400
chr5	169008100
chr11	14557500
chr9	7966800
chr12	48522500
chr22	23787800
chr10	16869800
chr22	29956100
chr9	129763300
chr3	50370100
chr3	56621400
chr2	176842400
chr2	25454700
chr4	53926500
chr1	154203700
chr1	224177900
chr17	61968000
chr2	234941500
chr10	88720700
chr17	46860400
chr1	11723400
chr8	144667400
chr9	26946000
chr20	31771200
chr9	91225900
chr1	52603400
chr10	121062500
chr1	18854000
chr14	90846800
chr3	51684400
chr16	87707700
chr2	69701300
chr21	35329200
chr11	3842200
chr12	119147900
chr12	27066700
chr9	93916700
chr6	35805000
chr7	150407000
chr1	221981000
chr16	3797300
chr4	9734400
chr1	170017100
chr12	8081900
chr10	82221900
chr7	3100800
chr1	101521800
chr1	165721500
chr5	118685800
chr4	7044300
chr8	19396900
chr15	86983300
chr21	46795500
chr11	128133100
chr7	115657500
chr14	61047600
chr1	158901400
chr17	21055600
chr3	144953900
chr4	2457100
chr6	13463700
chr1	25996000
chr1	111849700
chr3	120878500
chr22	18219800
chr10	22976000
chr2	113726500
chr16	11675500
chr15	72924100
chr12	46512800
chr19	4059800
chr13	113865500
chr2	238247100
chr4	11082200
chr16	27368500
chr6	143266100
chr11	117191400
chr21	42521400
chr2	160952700
chr3	58076800
chrX	39830300
chr1	110147000
chr10	73764600
chr1	19887900
chr1	170416900
chr2	241173600
chr6	37590100
chr1	19634200
chr12	63139100
chr18	19407900
chr1	12418000
chr3	130778000
chr3	50259000
chr9	133597200
chr20	32049100
chr1	41909600
chr1	31877700
chr2	25416000
chr1	25754600
chr16	87292500
chr17	8739800
chr12	131009800
chr1	209978400
chr17	36737200
chr13	110627300
chr17	71610900
chr8	131326500
chr5	134754500
chr2	239826800
[truncated: 19,898 more rows]
