# Supplementary material for: RFECS: A Random-Forest Based Algorithm for Enhancer Identification from Chromatin State
Source: PLoS Comput Biol. 2013 Mar 14;9(3):e1002968. doi: 10.1371/journal.pcbi.1002968 (PMC3597546; doi:10.1371/journal.pcbi.1002968)
Supplement: Table S13 — DNase-I hotspots in IMR90 (hg19). (TXT) [file pcbi.1002968.s020.txt]

Table S4. DNase-I hotspots in IMR90 (hg19)
Chromsome	Start	End	Id	Density
chr1	521497	521647	id-25569	8
chr1	565557	565707	id-27772	21.000000
chr1	565877	566027	id-27788	43.000000
chr1	566737	566887	id-27831	25.000000
chr1	567017	567167	id-27845	22.000000
chr1	567577	567727	id-27873	473.000000
chr1	567757	567907	id-27882	53.000000
chr1	568137	568287	id-27901	34.000000
chr1	568357	568507	id-27912	76.000000
chr1	569817	569967	id-27985	16303.000000
chr1	714057	714207	id-35197	168.000000
chr1	752637	752787	id-37126	83.000000
chr1	753417	753567	id-37165	24.000000
chr1	762817	762967	id-37635	18.000000
chr1	785857	786007	id-38787	9
chr1	786857	787007	id-38837	11.000000
chr1	826237	826387	id-40806	14.000000
chr1	840077	840227	id-41498	14
chr1	842197	842347	id-41604	13
chr1	856517	856667	id-42320	19.000000
chr1	859097	859247	id-42449	16.000000
chr1	875777	875927	id-43283	16.000000
chr1	877037	877187	id-43346	9
chr1	879817	879967	id-43485	29.000000
chr1	894597	894747	id-44224	24.000000
chr1	895817	895967	id-44285	11
chr1	902297	902447	id-44609	14.000000
chr1	935477	935627	id-46268	37.000000
chr1	936197	936347	id-46304	30.000000
chr1	940737	940887	id-46531	16.000000
chr1	948717	948867	id-46930	28.000000
chr1	954837	954987	id-47236	25.000000
chr1	956537	956687	id-47321	20.000000
chr1	968497	968647	id-47919	14.000000
chr1	976177	976327	id-48303	34.000000
chr1	994957	995107	id-49242	13.000000
chr1	999617	999767	id-49475	63.000000
chr1	1014937	1015087	id-50241	26.000000
chr1	1051597	1051747	id-52074	92.000000
chr1	1057597	1057747	id-52374	10
chr1	1068817	1068967	id-52935	9
chr1	1092897	1093047	id-54139	30.000000
chr1	1123457	1123607	id-55667	29.000000
chr1	1136797	1136947	id-56334	11
chr1	1143477	1143627	id-56668	46.000000
chr1	1158197	1158347	id-57404	13.000000
chr1	1166157	1166307	id-57802	31.000000
chr1	1167397	1167547	id-57864	85.000000
chr1	1199637	1199787	id-59476	9
chr1	1200317	1200467	id-59510	239.000000
chr1	1200837	1200987	id-59536	65.000000
chr1	1206337	1206487	id-59811	21.000000
chr1	1209197	1209347	id-59954	41.000000
chr1	1211297	1211447	id-60059	13.000000
chr1	1217577	1217727	id-60373	18.000000
chr1	1218377	1218527	id-60413	15.000000
chr1	1227277	1227427	id-60858	11
chr1	1240157	1240307	id-61502	40.000000
chr1	1241057	1241207	id-61547	22.000000
chr1	1243337	1243487	id-61661	32.000000
chr1	1243697	1243847	id-61679	56.000000
chr1	1253737	1253887	id-62181	106.000000
chr1	1259997	1260147	id-62494	25.000000
chr1	1280257	1280407	id-63507	12
chr1	1283397	1283547	id-63664	12
chr1	1285077	1285227	id-63748	10
chr1	1287577	1287727	id-63873	13.000000
chr1	1293957	1294107	id-64192	34.000000
chr1	1294737	1294887	id-64231	38.000000
chr1	1295237	1295387	id-64256	21.000000
chr1	1296057	1296207	id-64297	76.000000
chr1	1297477	1297627	id-64368	39.000000
chr1	1307657	1307807	id-64877	8
chr1	1310697	1310847	id-65029	224.000000
chr1	1334777	1334927	id-66233	154.000000
chr1	1337477	1337627	id-66368	18.000000
chr1	1342617	1342767	id-66625	34.000000
chr1	1358257	1358407	id-67407	12.000000
chr1	1365717	1365867	id-67780	16.000000
chr1	1369277	1369427	id-67958	8
chr1	1371017	1371167	id-68045	16.000000
chr1	1407017	1407167	id-69845	40.000000
chr1	1440377	1440527	id-71513	12
chr1	1447037	1447187	id-71846	27.000000
chr1	1447337	1447487	id-71861	105.000000
chr1	1475917	1476067	id-73290	20.000000
chr1	1477397	1477547	id-73364	7
chr1	1490317	1490467	id-74010	28.000000
chr1	1509257	1509407	id-74957	11
chr1	1510217	1510367	id-75005	50.000000
chr1	1535017	1535167	id-76245	9
chr1	1549657	1549807	id-76977	43.000000
chr1	1550697	1550847	id-77029	101.000000
chr1	1551097	1551247	id-77049	17.000000
chr1	1557737	1557887	id-77381	21.000000
chr1	1590577	1590727	id-79023	81.000000
chr1	1593957	1594107	id-79192	7
chr1	1617777	1617927	id-80383	88.000000
chr1	1623840	1623990	id-80686	16.000000
chr1	1624180	1624330	id-80703	44.000000
chr1	1624540	1624690	id-80721	14.000000
chr1	1655720	1655870	id-82280	50.000000
chr1	1672540	1672690	id-83121	80.000000
chr1	1677560	1677710	id-83372	19.000000
chr1	1709840	1709990	id-84986	11
chr1	1790200	1790350	id-89004	21.000000
chr1	1800280	1800430	id-89508	12
chr1	1822540	1822690	id-90621	49.000000
chr1	1837700	1837850	id-91379	30.000000
chr1	1840700	1840850	id-91529	43.000000
chr1	1850820	1850970	id-92035	54.000000
chr1	2005000	2005150	id-99744	12
chr1	2020000	2020150	id-100494	32.000000
chr1	2040140	2040290	id-101501	10
chr1	2063720	2063870	id-102680	39.000000
chr1	2064100	2064250	id-102699	42.000000
chr1	2064540	2064690	id-102721	159.000000
chr1	2064740	2064890	id-102731	178.000000
chr1	2067040	2067190	id-102846	69.000000
chr1	2071580	2071730	id-103073	44.000000
chr1	2101800	2101950	id-104584	14.000000
chr1	2105840	2105990	id-104786	11
chr1	2112040	2112190	id-105096	7
chr1	2121080	2121230	id-105548	104.000000
chr1	2121560	2121710	id-105572	14.000000
chr1	2123720	2123870	id-105680	15.000000
chr1	2126460	2126610	id-105817	19.000000
chr1	2126740	2126890	id-105831	27.000000
chr1	2130800	2130950	id-106034	56.000000
chr1	2136240	2136390	id-106306	22.000000
chr1	2136660	2136810	id-106327	62.000000
chr1	2139300	2139450	id-106459	11
chr1	2139740	2139890	id-106481	47.000000
chr1	2143980	2144130	id-106693	118.000000
chr1	2144340	2144490	id-106711	13.000000
chr1	2144580	2144730	id-106723	17.000000
chr1	2145620	2145770	id-106775	56.000000
chr1	2159240	2159390	id-107456	87.000000
chr1	2160600	2160750	id-107524	21.000000
chr1	2161980	2162130	id-107593	10
chr1	2163500	2163650	id-107669	30.000000
chr1	2166080	2166230	id-107798	33.000000
chr1	2177620	2177770	id-108375	19.000000
chr1	2177920	2178070	id-108390	24.000000
chr1	2187360	2187510	id-108862	16.000000
chr1	2187620	2187770	id-108875	16.000000
chr1	2201980	2202130	id-109593	9
chr1	2207400	2207550	id-109864	22.000000
chr1	2208760	2208910	id-109932	11
chr1	2210820	2210970	id-110035	100.000000
chr1	2222260	2222410	id-110607	127.000000
chr1	2225600	2225750	id-110774	10
chr1	2227820	2227970	id-110885	20.000000
chr1	2232480	2232630	id-111118	18.000000
chr1	2243020	2243170	id-111645	21.000000
chr1	2246380	2246530	id-111813	13.000000
chr1	2248160	2248310	id-111902	10
chr1	2253720	2253870	id-112180	37.000000
chr1	2262320	2262470	id-112610	34.000000
chr1	2313300	2313450	id-115159	17.000000
chr1	2323040	2323190	id-115646	129.000000
chr1	2336600	2336750	id-116324	8
chr1	2337540	2337690	id-116371	9
chr1	2344020	2344170	id-116695	53.000000
chr1	2383280	2383430	id-118658	61.000000
chr1	2391380	2391530	id-119063	23.000000
chr1	2440080	2440230	id-121498	10
chr1	2454720	2454870	id-122230	11
chr1	2457660	2457810	id-122377	50.000000
chr1	2457980	2458130	id-122393	33.000000
chr1	2466440	2466590	id-122816	17.000000
chr1	2477520	2477670	id-123370	25.000000
chr1	2478420	2478570	id-123415	18.000000
chr1	2479520	2479670	id-123470	11
chr1	2480180	2480330	id-123503	8
chr1	2487927	2488077	id-124318	8
chr1	2516960	2517110	id-125342	11
chr1	2517900	2518050	id-125389	146.000000
chr1	2574640	2574790	id-128226	42.000000
chr1	2584900	2585050	id-128739	8
chr1	2585600	2585750	id-128774	10
chr1	3223180	3223330	id-160653	21.000000
chr1	3229760	3229910	id-160982	135.000000
chr1	3230340	3230490	id-161011	26.000000
chr1	3231540	3231690	id-161071	17.000000
chr1	3236640	3236790	id-161326	10
chr1	3237220	3237370	id-161355	7
chr1	3286460	3286610	id-163817	20.000000
chr1	3369800	3369950	id-167984	10
chr1	3390240	3390390	id-169006	33.000000
chr1	3418780	3418930	id-170433	11
chr1	3420900	3421050	id-170539	30.000000
chr1	3459640	3459790	id-172476	16.000000
chr1	3459980	3460130	id-172493	56.000000
chr1	3462440	3462590	id-172616	13.000000
chr1	3464900	3465050	id-172739	15.000000
chr1	3504020	3504170	id-174695	8
chr1	3530100	3530250	id-175999	29.000000
chr1	3535620	3535770	id-176275	25.000000
chr1	3541320	3541470	id-176560	52.000000
chr1	3566620	3566770	id-177825	42.000000
chr1	3595960	3596110	id-179292	12
chr1	3663900	3664050	id-182689	17.000000
chr1	3689120	3689270	id-183950	26.000000
chr1	3692100	3692250	id-184099	13.000000
chr1	3713020	3713170	id-185145	32.000000
chr1	3773760	3773910	id-188182	21.000000
chr1	3774860	3775010	id-188237	13.000000
chr1	3817240	3817390	id-190356	129.000000
chr1	3817880	3818030	id-190388	102.000000
chr1	5727513	5727663	id-282506	12
chr1	5728433	5728583	id-282552	8
chr1	5730373	5730523	id-282649	12.000000
chr1	5732353	5732503	id-282748	14.000000
chr1	5976173	5976323	id-294939	13.000000
chr1	5998533	5998683	id-296057	23.000000
chr1	6035313	6035463	id-297896	14
chr1	6043513	6043663	id-298306	74.000000
chr1	6051413	6051563	id-298701	7
chr1	6052573	6052723	id-298759	226.000000
chr1	6076393	6076543	id-299950	15.000000
chr1	6113073	6113223	id-301784	22.000000
chr1	6243753	6243903	id-308318	7
chr1	6245353	6245503	id-308398	36.000000
chr1	6259713	6259863	id-309116	193.000000
chr1	6265253	6265403	id-309393	9
chr1	6268833	6268983	id-309572	12
chr1	6280473	6280623	id-310154	14.000000
chr1	6282733	6282883	id-310267	8
chr1	6294713	6294863	id-310866	14.000000
chr1	6296013	6296163	id-310931	44.000000
chr1	6305193	6305343	id-311390	28.000000
chr1	6320133	6320283	id-312137	15.000000
chr1	6327933	6328083	id-312527	8
chr1	6333493	6333643	id-312805	21.000000
chr1	6336593	6336743	id-312960	55.000000
chr1	6390013	6390163	id-315631	14.000000
chr1	6390573	6390723	id-315659	30.000000
chr1	6403633	6403783	id-316312	20.000000
chr1	6419053	6419203	id-317083	83.000000
chr1	6419793	6419943	id-317120	74.000000
chr1	6423233	6423383	id-317292	11.000000
chr1	6427953	6428103	id-317528	10
chr1	6445893	6446043	id-318425	13
chr1	6453473	6453623	id-318804	16.000000
chr1	6453813	6453963	id-318821	18.000000
chr1	6454053	6454203	id-318833	15.000000
chr1	6464793	6464943	id-319370	18.000000
chr1	6546633	6546783	id-323462	29.000000
chr1	6550033	6550183	id-323632	16.000000
chr1	6550593	6550743	id-323660	15.000000
chr1	6551713	6551863	id-323716	21.000000
chr1	6577613	6577763	id-325011	12
chr1	6580153	6580303	id-325138	28.000000
chr1	6583793	6583943	id-325320	11
chr1	6599093	6599243	id-326085	31.000000
chr1	6605013	6605163	id-326381	24.000000
chr1	6614513	6614663	id-326856	38.000000
chr1	6639913	6640063	id-328126	75.000000
chr1	6661273	6661423	id-329194	87.000000
chr1	6662553	6662703	id-329258	21.000000
chr1	6662933	6663083	id-329277	42.000000
chr1	6663533	6663683	id-329307	27.000000
chr1	6664373	6664523	id-329349	44.000000
chr1	6673573	6673723	id-329809	149.000000
chr1	6684873	6685023	id-330374	50.000000
chr1	6685933	6686083	id-330427	19.000000
chr1	6694713	6694863	id-330866	10
chr1	6696573	6696723	id-330959	9
chr1	6698413	6698563	id-331051	19.000000
chr1	6706653	6706803	id-331463	13
chr1	6734173	6734323	id-332839	9
chr1	6746313	6746463	id-333446	30.000000
chr1	6748173	6748323	id-333539	14.000000
chr1	6761833	6761983	id-334222	35.000000
chr1	6763153	6763303	id-334288	11
chr1	6780173	6780323	id-335139	32.000000
chr1	6784633	6784783	id-335362	69.000000
chr1	6785033	6785183	id-335382	27.000000
chr1	6787633	6787783	id-335512	16.000000
chr1	6794733	6794883	id-335867	8
chr1	6803993	6804143	id-336330	29.000000
chr1	6830933	6831083	id-337677	8
chr1	6844573	6844723	id-338359	76.000000
chr1	6845133	6845283	id-338387	296.000000
chr1	6854373	6854523	id-338849	28.000000
chr1	6855793	6855943	id-338920	92.000000
chr1	6859413	6859563	id-339101	7
chr1	6859893	6860043	id-339125	15.000000
chr1	6860913	6861063	id-339176	38.000000
chr1	6862193	6862343	id-339240	23.000000
chr1	6863513	6863663	id-339306	20.000000
chr1	6879793	6879943	id-340120	13
chr1	6920173	6920323	id-342139	135.000000
chr1	6930713	6930863	id-342666	16.000000
chr1	6932713	6932863	id-342766	12
chr1	6933733	6933883	id-342817	14.000000
chr1	6948453	6948603	id-343553	16.000000
chr1	6950073	6950223	id-343634	12
chr1	7020673	7020823	id-347164	7
chr1	7051453	7051603	id-348703	22.000000
chr1	7102873	7103023	id-351274	14.000000
chr1	7106513	7106663	id-351456	19.000000
chr1	7130553	7130703	id-352658	20.000000
chr1	7135473	7135623	id-352904	15.000000
chr1	7161393	7161543	id-354200	12.000000
chr1	7163733	7163883	id-354317	6
chr1	7177693	7177843	id-355015	71.000000
chr1	7178053	7178203	id-355033	63.000000
chr1	7249993	7250143	id-358630	13.000000
chr1	7268033	7268183	id-359532	23.000000
chr1	7278373	7278523	id-360049	21.000000
chr1	7280153	7280303	id-360138	13.000000
chr1	7283733	7283883	id-360317	106.000000
chr1	7289913	7290063	id-360626	23.000000
chr1	7313313	7313463	id-361796	23.000000
chr1	7315793	7315943	id-361920	46.000000
chr1	7323753	7323903	id-362318	13.000000
chr1	7324973	7325123	id-362379	8
chr1	7325873	7326023	id-362424	127.000000
chr1	7327693	7327843	id-362515	91.000000
chr1	7339553	7339703	id-363108	13.000000
chr1	7342013	7342163	id-363231	80.000000
chr1	7345173	7345323	id-363389	12
chr1	7351533	7351683	id-363707	20.000000
chr1	7358993	7359143	id-364080	32.000000
chr1	7359433	7359583	id-364102	261.000000
chr1	7360193	7360343	id-364140	108.000000
chr1	7361033	7361183	id-364182	136.000000
chr1	7373113	7373263	id-364786	13.000000
chr1	7375433	7375583	id-364902	10
chr1	7382553	7382703	id-365258	24.000000
chr1	7393733	7393883	id-365817	11
chr1	7394933	7395083	id-365877	19.000000
chr1	7399213	7399363	id-366091	11
chr1	7401713	7401863	id-366216	15.000000
chr1	7439593	7439743	id-368110	46.000000
chr1	7449053	7449203	id-368583	9
chr1	7449653	7449803	id-368613	8
chr1	7461993	7462143	id-369230	349.000000
chr1	7463433	7463583	id-369302	10
chr1	7484613	7484763	id-370361	7
chr1	7487253	7487403	id-370493	9
chr1	7497513	7497663	id-371006	14.000000
chr1	7531093	7531243	id-372685	236.000000
chr1	7531373	7531523	id-372699	45.000000
chr1	7531953	7532103	id-372728	47.000000
chr1	7539053	7539203	id-373083	256.000000
chr1	7551653	7551803	id-373713	58.000000
chr1	7569333	7569483	id-374597	10
chr1	7587273	7587423	id-375494	33.000000
chr1	7598193	7598343	id-376040	18.000000
chr1	7601853	7602003	id-376223	43.000000
chr1	7609493	7609643	id-376605	27.000000
chr1	7612673	7612823	id-376764	10
chr1	7637373	7637523	id-377999	9
chr1	7703653	7703803	id-381313	8
chr1	7705033	7705183	id-381382	11
chr1	7727753	7727903	id-382518	25.000000
chr1	7728633	7728783	id-382562	69.000000
chr1	7764593	7764743	id-384360	19.000000
chr1	7812993	7813143	id-386780	30.000000
chr1	7831253	7831403	id-387693	18.000000
chr1	7843513	7843663	id-388306	14.000000
chr1	7843993	7844143	id-388330	103.000000
chr1	7868393	7868543	id-389550	11.000000
chr1	7870573	7870723	id-389659	70.000000
chr1	7905973	7906123	id-391429	83.000000
chr1	7907813	7907963	id-391521	72.000000
chr1	7948793	7948943	id-393570	12
chr1	7954013	7954163	id-393831	36.000000
chr1	7957173	7957323	id-393989	21.000000
chr1	7959813	7959963	id-394121	10
chr1	7962893	7963043	id-394275	16.000000
chr1	7980753	7980903	id-395168	34.000000
chr1	8002413	8002563	id-396251	11
chr1	8009133	8009283	id-396587	53.000000
chr1	8014233	8014383	id-396842	8
chr1	8016813	8016963	id-396971	46.000000
chr1	8021593	8021743	id-397210	196.000000
chr1	8035433	8035583	id-397902	26.000000
chr1	8037333	8037483	id-397997	8
chr1	8042453	8042603	id-398253	66.000000
chr1	8048733	8048883	id-398567	21.000000
chr1	8052213	8052363	id-398741	12
chr1	8053093	8053243	id-398785	34.000000
chr1	8054293	8054443	id-398845	95.000000
chr1	8064993	8065143	id-399380	47.000000
chr1	8065333	8065483	id-399397	109.000000
chr1	8066433	8066583	id-399452	9
chr1	8075193	8075343	id-399890	44.000000
chr1	8080253	8080403	id-400143	11
chr1	8086413	8086563	id-400451	80.000000
chr1	8087573	8087723	id-400509	35.000000
chr1	8088113	8088263	id-400536	57.000000
chr1	8088473	8088623	id-400554	35.000000
chr1	8091373	8091523	id-400699	19.000000
chr1	8092493	8092643	id-400755	29.000000
chr1	8100793	8100943	id-401170	195.000000
chr1	8106133	8106283	id-401437	17.000000
chr1	8107953	8108103	id-401528	26.000000
chr1	8108313	8108463	id-401546	15.000000
chr1	8116193	8116343	id-401940	69.000000
chr1	8119253	8119403	id-402093	23.000000
chr1	8121433	8121583	id-402202	118.000000
chr1	8122193	8122343	id-402240	29.000000
chr1	8135653	8135803	id-402913	7
chr1	8137373	8137523	id-402999	62.000000
chr1	8138373	8138523	id-403049	23.000000
chr1	8143233	8143383	id-403292	33.000000
chr1	8144013	8144163	id-403331	52.000000
chr1	8150353	8150503	id-403648	144.000000
chr1	8151933	8152083	id-403727	7
chr1	8154653	8154803	id-403863	34.000000
chr1	8155113	8155263	id-403886	42.000000
chr1	8156693	8156843	id-403965	49.000000
chr1	8157613	8157763	id-404011	109.000000
chr1	8167273	8167423	id-404494	10
chr1	8168073	8168223	id-404534	10
chr1	8177113	8177263	id-404986	73.000000
chr1	8180813	8180963	id-405171	10
chr1	8181493	8181643	id-405205	90.000000
chr1	8182273	8182423	id-405244	23.000000
chr1	8182853	8183003	id-405273	45.000000
chr1	8187573	8187723	id-405509	18.000000
chr1	8193833	8193983	id-405822	88.000000
chr1	8194213	8194363	id-405841	31.000000
chr1	8197833	8197983	id-406022	125.000000
chr1	8203153	8203303	id-406288	16.000000
chr1	8214793	8214943	id-406870	17.000000
chr1	8229433	8229583	id-407602	19.000000
chr1	8229893	8230043	id-407625	47.000000
chr1	8231913	8232063	id-407726	21.000000
chr1	8242273	8242423	id-408244	14.000000
chr1	8250033	8250183	id-408632	11
chr1	8254733	8254883	id-408867	21.000000
chr1	8257873	8258023	id-409024	86.000000
chr1	8262313	8262463	id-409246	104.000000
chr1	8262693	8262843	id-409265	63.000000
chr1	8264693	8264843	id-409365	8
chr1	8272093	8272243	id-409735	174.000000
chr1	8275053	8275203	id-409883	11
chr1	8276273	8276423	id-409944	30.000000
chr1	8278793	8278943	id-410070	12.000000
chr1	8279793	8279943	id-410120	10
chr1	8280413	8280563	id-410151	14.000000
chr1	8285033	8285183	id-410382	44.000000
chr1	8289733	8289883	id-410617	14.000000
chr1	8290173	8290323	id-410639	72.000000
chr1	8295153	8295303	id-410888	8
chr1	8298273	8298423	id-411044	135.000000
chr1	8299113	8299263	id-411086	13
chr1	8319553	8319703	id-412108	25.000000
chr1	8323233	8323383	id-412292	15.000000
chr1	8344333	8344483	id-413347	23.000000
chr1	8363353	8363503	id-414298	64.000000
chr1	8374433	8374583	id-414852	27.000000
chr1	8378093	8378243	id-415035	10
chr1	8402533	8402683	id-416257	11
chr1	8403573	8403723	id-416309	117.000000
chr1	8409133	8409283	id-416587	8
chr1	8433713	8433863	id-417816	35.000000
chr1	8434053	8434203	id-417833	63.000000
chr1	8434993	8435143	id-417880	14.000000
chr1	8438313	8438463	id-418046	19.000000
chr1	8455153	8455303	id-418888	91.000000
chr1	8456493	8456643	id-418955	31.000000
chr1	8457093	8457243	id-418985	161.000000
chr1	8468313	8468463	id-419546	48.000000
chr1	8469233	8469383	id-419592	32.000000
chr1	8471013	8471163	id-419681	11
chr1	8472353	8472503	id-419748	43.000000
chr1	8479373	8479523	id-420099	19.000000
chr1	8481953	8482103	id-420228	12.000000
chr1	8482733	8482883	id-420267	9
chr1	8484353	8484503	id-420348	13.000000
chr1	8498633	8498783	id-421062	10
chr1	8499073	8499223	id-421084	64.000000
chr1	8499353	8499503	id-421098	53.000000
chr1	8501673	8501823	id-421214	43.000000
chr1	8508973	8509123	id-421579	11
chr1	8516513	8516663	id-421956	31.000000
chr1	8519593	8519743	id-422110	12.000000
chr1	8523493	8523643	id-422305	39.000000
chr1	8525153	8525303	id-422388	28.000000
chr1	8537533	8537683	id-423007	23.000000
chr1	8537733	8537883	id-423017	18.000000
chr1	8540993	8541143	id-423180	19.000000
chr1	8541813	8541963	id-423221	21.000000
chr1	8543313	8543463	id-423296	16.000000
chr1	8556153	8556303	id-423938	10
chr1	8557653	8557803	id-424013	24.000000
chr1	8570453	8570603	id-424653	59.000000
chr1	8577093	8577243	id-424985	13
chr1	8577773	8577923	id-425019	32.000000
chr1	8585353	8585503	id-425398	21.000000
chr1	8585973	8586123	id-425429	107.000000
chr1	8600733	8600883	id-426167	59.000000
chr1	8602113	8602263	id-426236	45.000000
chr1	8621253	8621403	id-427193	21.000000
chr1	8623653	8623803	id-427313	11
chr1	8627353	8627503	id-427498	30.000000
chr1	8631293	8631443	id-427695	19.000000
chr1	8656073	8656223	id-428934	51.000000
chr1	8657653	8657803	id-429013	26.000000
chr1	8658233	8658383	id-429042	26.000000
chr1	8658913	8659063	id-429076	17.000000
chr1	8677013	8677163	id-429981	61.000000
chr1	8686093	8686243	id-430435	26.000000
chr1	8686573	8686723	id-430459	138.000000
chr1	8689433	8689583	id-430602	23.000000
chr1	8707733	8707883	id-431517	31.000000
chr1	8720573	8720723	id-432159	78.000000
chr1	8721473	8721623	id-432204	23.000000
chr1	8721813	8721963	id-432221	53.000000
chr1	8723373	8723523	id-432299	8
chr1	8724233	8724383	id-432342	13
chr1	8726473	8726623	id-432454	17.000000
chr1	8728333	8728483	id-432547	11
chr1	8730713	8730863	id-432666	12
chr1	8731453	8731603	id-432703	39.000000
chr1	8747153	8747303	id-433488	15.000000
chr1	8761113	8761263	id-434186	44.000000
chr1	8761453	8761603	id-434203	79.000000
chr1	8763553	8763703	id-434308	46.000000
chr1	8772413	8772563	id-434751	81.000000
chr1	8772913	8773063	id-434776	42.000000
chr1	8777593	8777743	id-435010	9
chr1	8786673	8786823	id-435464	10
chr1	8800313	8800463	id-436146	144.000000
chr1	8806653	8806803	id-436463	19.000000
chr1	8857373	8857523	id-438999	13.000000
chr1	8873273	8873423	id-439794	16.000000
chr1	8874173	8874323	id-439839	13.000000
chr1	8876433	8876583	id-439952	10
chr1	8877733	8877883	id-440017	71.000000
chr1	8878693	8878843	id-440065	26.000000
chr1	8882893	8883043	id-440275	52.000000
chr1	8908993	8909143	id-441580	75.000000
chr1	8918213	8918363	id-442041	43.000000
chr1	8918593	8918743	id-442060	12.000000
chr1	8919573	8919723	id-442109	19.000000
chr1	8929193	8929343	id-442590	17.000000
chr1	8932193	8932343	id-442740	20.000000
chr1	8933773	8933923	id-442819	104.000000
chr1	8934653	8934803	id-442863	19.000000
chr1	8937993	8938143	id-443030	77.000000
chr1	8938753	8938903	id-443068	113.000000
chr1	8939073	8939223	id-443084	33.000000
chr1	8940173	8940323	id-443139	102.000000
chr1	8950053	8950203	id-443633	58.000000
chr1	8950393	8950543	id-443650	12.000000
chr1	8960053	8960203	id-444133	18.000000
chr1	8962973	8963123	id-444279	7
chr1	8964053	8964203	id-444333	102.000000
chr1	8971113	8971263	id-444686	11
chr1	8978233	8978383	id-445042	13
chr1	8998753	8998903	id-446068	10
chr1	8999773	8999923	id-446119	9
chr1	9001993	9002143	id-446230	58.000000
chr1	9046393	9046543	id-448450	73.000000
chr1	9048133	9048283	id-448537	9
chr1	9065193	9065343	id-449390	41.000000
chr1	9089333	9089483	id-450597	12
chr1	9127393	9127543	id-452500	68.000000
chr1	9138253	9138403	id-453043	17.000000
chr1	9160653	9160803	id-454163	21.000000
chr1	9160933	9161083	id-454177	18.000000
chr1	9161673	9161823	id-454214	19.000000
chr1	9170933	9171083	id-454677	38.000000
chr1	9188813	9188963	id-455571	11
chr1	9189233	9189383	id-455592	19.000000
chr1	9202433	9202583	id-456252	16.000000
chr1	9203553	9203703	id-456308	11
chr1	9205393	9205543	id-456400	20.000000
chr1	9206953	9207103	id-456478	10
chr1	9211413	9211563	id-456701	19.000000
chr1	9223773	9223923	id-457319	47.000000
chr1	9224093	9224243	id-457335	112.000000
chr1	9226473	9226623	id-457454	28.000000
chr1	9240333	9240483	id-458147	10
chr1	9241473	9241623	id-458204	11
chr1	9242333	9242483	id-458247	8
chr1	9246653	9246803	id-458463	53.000000
chr1	9253413	9253563	id-458801	17.000000
chr1	9256393	9256543	id-458950	49.000000
chr1	9256893	9257043	id-458975	15.000000
chr1	9258673	9258823	id-459064	14.000000
chr1	9261513	9261663	id-459206	32.000000
chr1	9261873	9262023	id-459224	16.000000
chr1	9267293	9267443	id-459495	59.000000
chr1	9267913	9268063	id-459526	32.000000
chr1	9271533	9271683	id-459707	142.000000
chr1	9288693	9288843	id-460565	25.000000
chr1	9291753	9291903	id-460718	19.000000
chr1	9293453	9293603	id-460803	14.000000
chr1	9294633	9294783	id-460862	20.000000
chr1	9294853	9295003	id-460873	21.000000
chr1	9295333	9295483	id-460897	13
chr1	9298693	9298843	id-461065	9
chr1	9299693	9299843	id-461115	12
chr1	9327273	9327423	id-462494	10
chr1	9331773	9331923	id-462719	9
chr1	9335673	9335823	id-462914	49.000000
chr1	9339293	9339443	id-463095	11
chr1	9340513	9340663	id-463156	58.000000
chr1	9349193	9349343	id-463590	28.000000
chr1	9350213	9350363	id-463641	86.000000
chr1	9352073	9352223	id-463734	19.000000
chr1	9352893	9353043	id-463775	24.000000
chr1	9353953	9354103	id-463828	14.000000
chr1	9354173	9354323	id-463839	14.000000
chr1	9354633	9354783	id-463862	86.000000
chr1	9355193	9355343	id-463890	39.000000
chr1	9360373	9360523	id-464149	13.000000
chr1	9363293	9363443	id-464295	91.000000
chr1	9375793	9375943	id-464920	63.000000
chr1	9377733	9377883	id-465017	16.000000
chr1	9381233	9381383	id-465192	27.000000
chr1	9381553	9381703	id-465208	42.000000
chr1	9386793	9386943	id-465470	57.000000
chr1	9409693	9409843	id-466615	11
chr1	9410453	9410603	id-466653	17.000000
chr1	9431753	9431903	id-467718	52.000000
chr1	9436893	9437043	id-467975	11
chr1	9458193	9458343	id-469040	10
chr1	9460073	9460223	id-469134	8
chr1	9461953	9462103	id-469228	19.000000
chr1	9467153	9467303	id-469488	14.000000
chr1	9470953	9471103	id-469678	9
chr1	9473233	9473383	id-469792	120.000000
chr1	9474053	9474203	id-469833	29.000000
chr1	9488993	9489143	id-470580	148.000000
chr1	9498613	9498763	id-471061	63.000000
chr1	9502473	9502623	id-471254	14.000000
chr1	9504233	9504383	id-471342	19.000000
chr1	9509233	9509383	id-471592	8
chr1	9515933	9516083	id-471927	10
chr1	9526873	9527023	id-472474	7
chr1	9533213	9533363	id-472791	68.000000
chr1	9551213	9551363	id-473691	23.000000
chr1	9589373	9589523	id-475599	10
chr1	9599293	9599443	id-476095	94.000000
chr1	9607073	9607223	id-476484	17.000000
chr1	9615513	9615663	id-476906	34.000000
chr1	9621613	9621763	id-477211	59.000000
chr1	9648593	9648743	id-478560	32.000000
chr1	9653553	9653703	id-478808	20.000000
chr1	9675813	9675963	id-479921	10
chr1	9687133	9687283	id-480487	12.000000
chr1	9711693	9711843	id-481715	10
chr1	9712153	9712303	id-481738	9
chr1	9719493	9719643	id-482105	55.000000
chr1	9722353	9722503	id-482248	14.000000
chr1	9731533	9731683	id-482707	40.000000
chr1	9737113	9737263	id-482986	12.000000
chr1	9747493	9747643	id-483505	60.000000
chr1	9749353	9749503	id-483598	10
chr1	9751173	9751323	id-483689	9
chr1	9760473	9760623	id-484154	83.000000
chr1	9762413	9762563	id-484251	24.000000
chr1	9765533	9765683	id-484407	21.000000
chr1	9779313	9779463	id-485096	75.000000
chr1	9785193	9785343	id-485390	11.000000
chr1	9813413	9813563	id-486801	43.000000
chr1	9819613	9819763	id-487111	33.000000
chr1	9826933	9827083	id-487477	232.000000
chr1	9836393	9836543	id-487950	11
chr1	9844733	9844883	id-488367	15.000000
chr1	9852593	9852743	id-488760	15.000000
chr1	9858613	9858763	id-489061	11
chr1	9876353	9876503	id-489948	18.000000
chr1	9882633	9882783	id-490262	9
chr1	9883173	9883323	id-490289	8
chr1	9883973	9884123	id-490329	35.000000
chr1	9885573	9885723	id-490409	11
chr1	9912613	9912763	id-491761	14.000000
chr1	9927633	9927783	id-492512	11
chr1	9932933	9933083	id-492777	26.000000
chr1	9935013	9935163	id-492881	20.000000
chr1	9941913	9942063	id-493226	19.000000
chr1	9950233	9950383	id-493642	13.000000
chr1	9950553	9950703	id-493658	85.000000
chr1	9953393	9953543	id-493800	45.000000
chr1	9959073	9959223	id-494084	37.000000
chr1	9964733	9964883	id-494367	10
chr1	9965213	9965363	id-494391	9
chr1	9970253	9970403	id-494643	53.000000
chr1	9970493	9970643	id-494655	179.000000
chr1	9974553	9974703	id-494858	12.000000
chr1	10002513	10002663	id-496256	17.000000
chr1	10003073	10003223	id-496284	61.000000
chr1	10003393	10003543	id-496300	57.000000
chr1	10010513	10010663	id-496656	32.000000
chr1	10018993	10019143	id-497080	12
chr1	10045193	10045343	id-498390	16.000000
chr1	10091773	10091923	id-500719	38.000000
chr1	10092853	10093003	id-500773	114.000000
chr1	10094593	10094743	id-500860	32.000000
chr1	10106133	10106283	id-501437	22.000000
chr1	10115913	10116063	id-501926	22.000000
chr1	10117513	10117663	id-502006	10
chr1	10125173	10125323	id-502389	23.000000
chr1	10127193	10127343	id-502490	62.000000
chr1	10129073	10129223	id-502584	11
chr1	10130413	10130563	id-502651	17.000000
chr1	10134553	10134703	id-502858	115.000000
chr1	10168413	10168563	id-504551	40.000000
chr1	10178053	10178203	id-505033	19.000000
chr1	10183073	10183223	id-505284	58.000000
chr1	10213093	10213243	id-506785	12.000000
chr1	10215233	10215383	id-506892	7
chr1	10255793	10255943	id-508920	21.000000
chr1	10257153	10257303	id-508988	26.000000
chr1	10270013	10270163	id-509631	59.000000
chr1	10270413	10270563	id-509651	111.000000
chr1	10271613	10271763	id-509711	72.000000
chr1	10285733	10285883	id-510417	10
chr1	10290873	10291023	id-510674	41.000000
chr1	10296993	10297143	id-510980	18.000000
chr1	10311893	10312043	id-511725	10
chr1	10312633	10312783	id-511762	22.000000
chr1	10313933	10314083	id-511827	76.000000
chr1	10341113	10341263	id-513186	24.000000
chr1	10346373	10346523	id-513449	12
chr1	10347493	10347643	id-513505	10
chr1	10398193	10398343	id-516040	10
chr1	10400013	10400163	id-516131	13.000000
chr1	10437593	10437743	id-518010	40.000000
chr1	10438593	10438743	id-518060	107.000000
chr1	10440773	10440923	id-518169	126.000000
chr1	10441093	10441243	id-518185	22.000000
chr1	10447693	10447843	id-518515	17.000000
chr1	10447933	10448083	id-518527	18.000000
chr1	10448233	10448383	id-518542	51.000000
chr1	10458853	10459003	id-519073	132.000000
chr1	10459653	10459803	id-519113	10
chr1	10460673	10460823	id-519164	21.000000
chr1	10461413	10461563	id-519201	30.000000
chr1	10462873	10463023	id-519274	31.000000
chr1	10463673	10463823	id-519314	50.000000
chr1	10463973	10464123	id-519329	14.000000
chr1	10475553	10475703	id-519908	38.000000
chr1	10484233	10484383	id-520342	12
chr1	10488213	10488363	id-520541	66.000000
chr1	10490393	10490543	id-520650	22.000000
chr1	10490693	10490843	id-520665	30.000000
chr1	10511313	10511463	id-521696	10
chr1	10519253	10519403	id-522093	35.000000
chr1	10532593	10532743	id-522760	86.000000
chr1	10534893	10535043	id-522875	22.000000
chr1	10555273	10555423	id-523894	15.000000
chr1	10567633	10567783	id-524512	36.000000
chr1	10568733	10568883	id-524567	15.000000
chr1	10570713	10570863	id-524666	106.000000
chr1	10571093	10571243	id-524685	19.000000
chr1	10574573	10574723	id-524859	10
chr1	10588493	10588643	id-525555	50.000000
chr1	10588853	10589003	id-525573	34.000000
chr1	10590493	10590643	id-525655	27.000000
chr1	10590973	10591123	id-525679	36.000000
chr1	10600793	10600943	id-526170	13
chr1	10621673	10621823	id-527214	25.000000
chr1	10633633	10633783	id-527812	11
chr1	10635813	10635963	id-527921	21.000000
chr1	10659473	10659623	id-529104	14.000000
chr1	10659713	10659863	id-529116	60.000000
chr1	10667413	10667563	id-529501	46.000000
chr1	10671453	10671603	id-529703	13
chr1	10706473	10706623	id-531454	10
chr1	10711473	10711623	id-531704	9
chr1	10739773	10739923	id-533119	16.000000
chr1	10754793	10754943	id-533870	20.000000
chr1	10791193	10791343	id-535690	24.000000
chr1	10856653	10856803	id-538963	45.000000
chr1	10885113	10885263	id-540386	19.000000
chr1	10926873	10927023	id-542474	12.000000
chr1	10978753	10978903	id-545068	10
chr1	11004233	11004383	id-546342	9
chr1	11021173	11021323	id-547189	16.000000
chr1	11035853	11036003	id-547923	12.000000
chr1	11040293	11040443	id-548145	8
chr1	11050273	11050423	id-548644	8
chr1	11072353	11072503	id-549748	32.000000
chr1	11072613	11072763	id-549761	41.000000
chr1	11097773	11097923	id-551019	33.000000
chr1	11120113	11120263	id-552136	37.000000
chr1	11138893	11139043	id-553075	14.000000
chr1	11159853	11160003	id-554123	30.000000
chr1	11194493	11194643	id-555855	11
chr1	11195073	11195223	id-555884	25.000000
chr1	11199153	11199303	id-556088	31.000000
chr1	11207573	11207723	id-556509	10
chr1	11218013	11218163	id-557031	18.000000
chr1	11218793	11218943	id-557070	116.000000
chr1	11236413	11236563	id-557951	7
chr1	11239873	11240023	id-558124	21.000000
chr1	11240473	11240623	id-558154	16.000000
chr1	11297173	11297323	id-560989	12.000000
chr1	11301913	11302063	id-561226	24.000000
chr1	11322633	11322783	id-562262	222.000000
chr1	11326853	11327003	id-562473	7
chr1	11327833	11327983	id-562522	22.000000
chr1	11330093	11330243	id-562635	12
chr1	11333193	11333343	id-562790	28.000000
chr1	11333453	11333603	id-562803	17.000000
chr1	11341973	11342123	id-563229	119.000000
chr1	11346713	11346863	id-563466	9
chr1	11354033	11354183	id-563832	11
chr1	11539113	11539263	id-573086	13
chr1	11540333	11540483	id-573147	8
chr1	11610853	11611003	id-576673	17.000000
chr1	11702593	11702743	id-581260	11
chr1	11705833	11705983	id-581422	17.000000
chr1	11710553	11710703	id-581658	13.000000
chr1	11724173	11724323	id-582339	11
chr1	11741453	11741603	id-583203	22.000000
chr1	11753293	11753443	id-583795	18.000000
chr1	11779873	11780023	id-585124	14.000000
chr1	11790533	11790683	id-585657	12
chr1	11791933	11792083	id-585727	23.000000
chr1	11792753	11792903	id-585768	13
chr1	11796013	11796163	id-585931	46.000000
chr1	11797173	11797323	id-585989	17.000000
chr1	11806253	11806403	id-586443	10
chr1	11851013	11851163	id-588681	102.000000
chr1	11856593	11856743	id-588960	16.000000
chr1	11863753	11863903	id-589318	142.000000
chr1	11864913	11865063	id-589376	13.000000
chr1	11865933	11866083	id-589427	187.000000
chr1	11881673	11881823	id-590214	32.000000
chr1	11882233	11882383	id-590242	13.000000
chr1	11898813	11898963	id-591071	12
chr1	11919433	11919583	id-592102	13.000000
chr1	11967873	11968023	id-594524	67.000000
chr1	11968313	11968463	id-594546	220.000000
chr1	11969013	11969163	id-594581	21.000000
chr1	11969733	11969883	id-594617	132.000000
chr1	11978993	11979143	id-595080	24.000000
chr1	11986493	11986643	id-595455	45.000000
chr1	11988113	11988263	id-595536	13
chr1	11989993	11990143	id-595630	19.000000
chr1	11991173	11991323	id-595689	27.000000
chr1	11994553	11994703	id-595858	46.000000
chr1	12040333	12040483	id-598147	112.000000
chr1	12061713	12061863	id-599216	10
chr1	12064573	12064723	id-599359	11
chr1	12079293	12079443	id-600095	117.000000
chr1	12100753	12100903	id-601168	120.000000
chr1	12107533	12107683	id-601507	10
chr1	12112193	12112343	id-601740	31.000000
chr1	12128053	12128203	id-602533	31.000000
chr1	12135833	12135983	id-602922	81.000000
chr1	12139773	12139923	id-603119	10
chr1	12143973	12144123	id-603329	40.000000
chr1	12155953	12156103	id-603928	10
chr1	12157493	12157643	id-604005	36.000000
chr1	12158953	12159103	id-604078	23.000000
chr1	12160273	12160423	id-604144	19.000000
chr1	12172973	12173123	id-604779	19.000000
chr1	12174033	12174183	id-604832	14.000000
chr1	12181833	12181983	id-605222	98.000000
chr1	12185033	12185183	id-605382	24.000000
chr1	12192273	12192423	id-605744	10
chr1	12198873	12199023	id-606074	9
chr1	12203753	12203903	id-606318	145.000000
chr1	12208353	12208503	id-606548	27.000000
chr1	12209393	12209543	id-606600	24.000000
chr1	12213653	12213803	id-606813	59.000000
chr1	12221993	12222143	id-607230	75.000000
chr1	12238293	12238443	id-608045	82.000000
chr1	12239233	12239383	id-608092	41.000000
chr1	12244373	12244523	id-608349	52.000000
chr1	12246633	12246783	id-608462	11
chr1	12269033	12269183	id-609582	13.000000
chr1	12289953	12290103	id-610628	17.000000
chr1	12309333	12309483	id-611597	18.000000
chr1	12311593	12311743	id-611710	29.000000
chr1	12336393	12336543	id-612950	11
chr1	12354293	12354443	id-613845	16.000000
chr1	12356833	12356983	id-613972	56.000000
chr1	12363393	12363543	id-614300	10
chr1	12365633	12365783	id-614412	11
chr1	12367873	12368023	id-614524	16.000000
chr1	12374533	12374683	id-614857	14.000000
chr1	12416193	12416343	id-616940	28.000000
chr1	12416693	12416843	id-616965	22.000000
chr1	12429393	12429543	id-617600	17.000000
chr1	12432413	12432563	id-617751	9
chr1	12444013	12444163	id-618331	20.000000
chr1	12467533	12467683	id-619507	44.000000
chr1	12475293	12475443	id-619895	37.000000
chr1	12484273	12484423	id-620344	34.000000
chr1	12484993	12485143	id-620380	10
chr1	12486153	12486303	id-620438	10
chr1	12493533	12493683	id-620807	17.000000
chr1	12494333	12494483	id-620847	31.000000
chr1	12495793	12495943	id-620920	9
chr1	12497173	12497323	id-620989	51.000000
chr1	12507453	12507603	id-621503	42.000000
chr1	12507973	12508123	id-621529	20.000000
chr1	12508893	12509043	id-621575	14.000000
chr1	12509373	12509523	id-621599	32.000000
chr1	12509633	12509783	id-621612	16.000000
chr1	12515253	12515403	id-621893	8
chr1	12517153	12517303	id-621988	22.000000
chr1	12521093	12521243	id-622185	18.000000
chr1	12521473	12521623	id-622204	58.000000
chr1	12524793	12524943	id-622370	136.000000
chr1	12536073	12536223	id-622934	9
chr1	12538393	12538543	id-623050	159.000000
chr1	12540873	12541023	id-623174	105.000000
chr1	12548873	12549023	id-623574	14.000000
chr1	12561793	12561943	id-624220	38.000000
chr1	12570413	12570563	id-624651	58.000000
chr1	12571973	12572123	id-624729	16.000000
chr1	12579093	12579243	id-625085	12
chr1	12588453	12588603	id-625553	12.000000
chr1	12600033	12600183	id-626132	59.000000
chr1	12601653	12601803	id-626213	19.000000
chr1	12603053	12603203	id-626283	12
chr1	12609973	12610123	id-626629	139.000000
chr1	12616633	12616783	id-626962	92.000000
chr1	12617453	12617603	id-627003	9
chr1	12633953	12634103	id-627828	13.000000
chr1	12640233	12640383	id-628142	21.000000
chr1	12648333	12648483	id-628547	9
chr1	12653693	12653843	id-628815	15.000000
chr1	12655233	12655383	id-628892	12
chr1	12656013	12656163	id-628931	111.000000
chr1	12656593	12656743	id-628960	146.000000
chr1	12662033	12662183	id-629232	174.000000
chr1	12664453	12664603	id-629353	163.000000
chr1	12670673	12670823	id-629664	19.000000
chr1	12676113	12676263	id-629936	17.000000
chr1	12677953	12678103	id-630028	22.000000
chr1	12678353	12678503	id-630048	27.000000
chr1	12679133	12679283	id-630087	56.000000
chr1	12679893	12680043	id-630125	44.000000
chr1	12710293	12710443	id-631645	78.000000
chr1	12714133	12714283	id-631837	9
chr1	12719093	12719243	id-632085	20.000000
chr1	13920153	13920303	id-689638	10
chr1	13931713	13931863	id-690216	14.000000
chr1	13942753	13942903	id-690768	8
chr1	13992273	13992423	id-693244	43.000000
chr1	14027273	14027423	id-694994	11
chr1	14057253	14057403	id-696493	10
chr1	14075433	14075583	id-697402	14.000000
chr1	14075793	14075943	id-697420	79.000000
chr1	14091113	14091263	id-698186	17.000000
chr1	14093613	14093763	id-698311	62.000000
chr1	14106453	14106603	id-698953	11
chr1	14108553	14108703	id-699058	41.000000
chr1	14111573	14111723	id-699209	11.000000
chr1	14119013	14119163	id-699581	13.000000
chr1	14125413	14125563	id-699901	30.000000
chr1	14135353	14135503	id-700398	16.000000
chr1	14151693	14151843	id-701215	8
chr1	14623413	14623563	id-724801	9
chr1	14647193	14647343	id-725990	10
chr1	14731593	14731743	id-730210	9
chr1	14740393	14740543	id-730650	21.000000
chr1	14763553	14763703	id-731808	9
chr1	14765713	14765863	id-731916	12
chr1	14767933	14768083	id-732027	23.000000
chr1	14770153	14770303	id-732138	16.000000
chr1	14812953	14813103	id-734278	22.000000
chr1	14813253	14813403	id-734293	20.000000
chr1	14833833	14833983	id-735322	14.000000
chr1	14838393	14838543	id-735550	9
chr1	14843973	14844123	id-735829	43.000000
chr1	14846593	14846743	id-735960	10
chr1	14848873	14849023	id-736074	27.000000
chr1	14849453	14849603	id-736103	57.000000
chr1	14897113	14897263	id-738486	11
chr1	14904793	14904943	id-738870	13.000000
chr1	14953733	14953883	id-741317	10
chr1	15058573	15058723	id-746559	21.000000
chr1	15068833	15068983	id-747072	158.000000
chr1	15152773	15152923	id-751269	61.000000
chr1	15169033	15169183	id-752082	36.000000
chr1	15169593	15169743	id-752110	15.000000
chr1	15207293	15207443	id-753995	7
chr1	15241933	15242083	id-755727	9
chr1	15247633	15247783	id-756012	17.000000
chr1	15250553	15250703	id-756158	13
chr1	15251513	15251663	id-756206	13.000000
chr1	15252853	15253003	id-756273	44.000000
chr1	15253773	15253923	id-756319	10
chr1	15256153	15256303	id-756438	32.000000
chr1	15266513	15266663	id-756956	20.000000
chr1	15269593	15269743	id-757110	43.000000
chr1	15272113	15272263	id-757236	82.000000
chr1	15273213	15273363	id-757291	31.000000
chr1	15273493	15273643	id-757305	27.000000
chr1	15280773	15280923	id-757669	11.000000
chr1	15295133	15295283	id-758387	55.000000
chr1	15296753	15296903	id-758468	47.000000
chr1	15298333	15298483	id-758547	8
chr1	15300953	15301103	id-758678	10
chr1	15307393	15307543	id-759000	11
chr1	15322753	15322903	id-759768	29.000000
chr1	15335333	15335483	id-760397	22.000000
chr1	15354113	15354263	id-761336	13.000000
chr1	15354753	15354903	id-761368	38.000000
chr1	15359873	15360023	id-761624	67.000000
chr1	15373053	15373203	id-762283	35.000000
chr1	15383513	15383663	id-762806	28.000000
chr1	15415293	15415443	id-764395	9
chr1	15426953	15427103	id-764978	8
chr1	15438853	15439003	id-765573	17.000000
chr1	15455093	15455243	id-766385	10
chr1	15468593	15468743	id-767060	16.000000
chr1	15478933	15479083	id-767577	54.000000
chr1	15480133	15480283	id-767637	17.000000
chr1	15480653	15480803	id-767663	10
chr1	15482893	15483043	id-767775	7
chr1	15485453	15485603	id-767903	100.000000
chr1	15485793	15485943	id-767920	24.000000
chr1	15493953	15494103	id-768328	96.000000
chr1	15495113	15495263	id-768386	137.000000
chr1	15505433	15505583	id-768902	106.000000
chr1	15505773	15505923	id-768919	50.000000
chr1	15515273	15515423	id-769394	14.000000
chr1	15527133	15527283	id-769987	67.000000
chr1	15527553	15527703	id-770008	18.000000
chr1	15533073	15533223	id-770284	12
chr1	15539793	15539943	id-770620	26.000000
chr1	15541173	15541323	id-770689	10
chr1	15545173	15545323	id-770889	16.000000
chr1	15587193	15587343	id-772990	13.000000
chr1	15599153	15599303	id-773588	18.000000
chr1	15610153	15610303	id-774138	15.000000
chr1	15616993	15617143	id-774480	77.000000
chr1	15623573	15623723	id-774809	9
chr1	15631233	15631383	id-775192	13.000000
chr1	15639573	15639723	id-775609	9
chr1	15650113	15650263	id-776136	15.000000
chr1	15655393	15655543	id-776400	27.000000
chr1	15659153	15659303	id-776588	24.000000
chr1	15664253	15664403	id-776843	32.000000
chr1	15664753	15664903	id-776868	9
chr1	15666913	15667063	id-776976	12
chr1	15668573	15668723	id-777059	39.000000
chr1	15670373	15670523	id-777149	10
chr1	15673133	15673283	id-777287	10
chr1	15679033	15679183	id-777582	50.000000
chr1	15680753	15680903	id-777668	10
chr1	15681173	15681323	id-777689	33.000000
chr1	15682733	15682883	id-777767	11
chr1	15683493	15683643	id-777805	50.000000
chr1	15733773	15733923	id-780319	44.000000
chr1	15735893	15736043	id-780425	35.000000
chr1	15738353	15738503	id-780548	8
chr1	15739073	15739223	id-780584	11
chr1	15742513	15742663	id-780756	21.000000
chr1	15744133	15744283	id-780837	24.000000
chr1	15756393	15756543	id-781450	34.000000
chr1	15757733	15757883	id-781517	10
chr1	15759533	15759683	id-781607	67.000000
chr1	15761373	15761523	id-781699	27.000000
chr1	15780973	15781123	id-782679	40.000000
chr1	15782153	15782303	id-782738	15.000000
chr1	15850833	15850983	id-786172	98.000000
chr1	15851473	15851623	id-786204	123.000000
chr1	15851773	15851923	id-786219	18.000000
chr1	15853113	15853263	id-786286	367.000000
chr1	15870173	15870323	id-787139	10
chr1	15895573	15895723	id-788409	7
chr1	15921733	15921883	id-789717	18.000000
chr1	15930073	15930223	id-790134	81.000000
chr1	15943673	15943823	id-790814	106.000000
chr1	15945333	15945483	id-790897	21.000000
chr1	15946833	15946983	id-790972	15.000000
chr1	15953893	15954043	id-791325	14.000000
chr1	16005193	16005343	id-793890	34.000000
chr1	16006693	16006843	id-793965	27.000000
chr1	16007273	16007423	id-793994	74.000000
chr1	16018073	16018223	id-794534	16.000000
chr1	16030213	16030363	id-795141	47.000000
chr1	16041093	16041243	id-795685	19.000000
chr1	16087033	16087183	id-797982	10
chr1	16102293	16102443	id-798745	10
chr1	16115193	16115343	id-799390	21.000000
chr1	16118633	16118783	id-799562	12
chr1	16119693	16119843	id-799615	19.000000
chr1	16121693	16121843	id-799715	77.000000
chr1	16123413	16123563	id-799801	24.000000
chr1	16125613	16125763	id-799911	100.000000
chr1	16126713	16126863	id-799966	11
chr1	16127773	16127923	id-800019	22.000000
chr1	16137793	16137943	id-800520	12
chr1	16142133	16142283	id-800737	22.000000
chr1	16147013	16147163	id-800981	11
chr1	16152313	16152463	id-801246	12
chr1	16158533	16158683	id-801557	28.000000
chr1	16160813	16160963	id-801671	54.000000
chr1	16161053	16161203	id-801683	20.000000
chr1	16161413	16161563	id-801701	33.000000
chr1	16162433	16162583	id-801752	164.000000
chr1	16174053	16174203	id-802333	108.000000
chr1	16175793	16175943	id-802420	25.000000
chr1	16212313	16212463	id-804246	26.000000
chr1	16212853	16213003	id-804273	45.000000
chr1	16219793	16219943	id-804620	33.000000
chr1	16224373	16224523	id-804849	11
chr1	16229533	16229683	id-805107	48.000000
chr1	16242633	16242783	id-805762	11
chr1	16245953	16246103	id-805928	34.000000
chr1	16249813	16249963	id-806121	13.000000
chr1	16251333	16251483	id-806197	26.000000
chr1	16264213	16264363	id-806841	9
chr1	16265993	16266143	id-806930	16.000000
chr1	16275693	16275843	id-807415	51.000000
chr1	16276233	16276383	id-807442	92.000000
chr1	16277473	16277623	id-807504	15.000000
chr1	16279033	16279183	id-807582	15.000000
chr1	16279353	16279503	id-807598	116.000000
chr1	16282813	16282963	id-807771	14.000000
chr1	16285473	16285623	id-807904	11
chr1	16291913	16292063	id-808226	17.000000
chr1	16292553	16292703	id-808258	25.000000
chr1	16301953	16302103	id-808728	8
chr1	16302553	16302703	id-808758	72.000000
chr1	16309513	16309663	id-809106	11
chr1	16321113	16321263	id-809686	13
chr1	16335613	16335763	id-810411	15.000000
chr1	16339853	16340003	id-810623	17.000000
chr1	16344633	16344783	id-810862	17.000000
chr1	16346293	16346443	id-810945	11
chr1	16359453	16359603	id-811603	32.000000
chr1	16382673	16382823	id-812764	12
chr1	16401853	16402003	id-813723	24.000000
chr1	16402633	16402783	id-813762	92.000000
chr1	16403433	16403583	id-813802	12
chr1	16403913	16404063	id-813826	9
chr1	16405493	16405643	id-813905	21.000000
chr1	16408933	16409083	id-814077	15.000000
chr1	16415653	16415803	id-814413	32.000000
chr1	16438313	16438463	id-815546	37.000000
chr1	16438513	16438663	id-815556	18.000000
chr1	16448953	16449103	id-816078	19.000000
chr1	16449493	16449643	id-816105	46.000000
chr1	16466133	16466283	id-816937	55.000000
chr1	16472193	16472343	id-817240	58.000000
chr1	16472913	16473063	id-817276	72.000000
chr1	16473473	16473623	id-817304	17.000000
chr1	16477733	16477883	id-817517	19.000000
chr1	16478993	16479143	id-817580	16.000000
chr1	16481233	16481383	id-817692	19.000000
chr1	16482553	16482703	id-817758	38.000000
chr1	16483393	16483543	id-817800	20.000000
chr1	16490833	16490983	id-818172	209.000000
chr1	16500093	16500243	id-818635	11
chr1	16501853	16502003	id-818723	10
chr1	16502533	16502683	id-818757	61.000000
chr1	16506973	16507123	id-818979	19.000000
chr1	16508453	16508603	id-819053	62.000000
chr1	16509733	16509883	id-819117	31.000000
chr1	16514373	16514523	id-819349	33.000000
chr1	16533133	16533283	id-820287	170.000000
chr1	16533493	16533643	id-820305	51.000000
chr1	16542753	16542903	id-820768	24.000000
chr1	16543933	16544083	id-820827	86.000000
chr1	16563633	16563783	id-821812	67.000000
chr1	16570993	16571143	id-822180	41.000000
chr1	16575373	16575523	id-822399	48.000000
chr1	16576433	16576583	id-822452	31.000000
chr1	16577253	16577403	id-822493	11
chr1	16581153	16581303	id-822688	10
chr1	16587473	16587623	id-823004	48.000000
chr1	16593133	16593283	id-823287	17.000000
chr1	16650973	16651123	id-826179	44.000000
chr1	16655033	16655183	id-826382	14.000000
chr1	16675473	16675623	id-827404	32.000000
chr1	16677413	16677563	id-827501	10
chr1	16678993	16679143	id-827580	62.000000
chr1	16689953	16690103	id-828128	68.000000
chr1	16693493	16693643	id-828305	206.000000
chr1	16693933	16694083	id-828327	43.000000
chr1	16694153	16694303	id-828338	38.000000
chr1	16695133	16695283	id-828387	18.000000
chr1	16698353	16698503	id-828548	11
chr1	16699133	16699283	id-828587	18.000000
chr1	16702253	16702403	id-828743	27.000000
chr1	16712993	16713143	id-829280	24.000000
chr1	16719333	16719483	id-829597	7
chr1	16723193	16723343	id-829790	27.000000
chr1	16767093	16767243	id-831985	47.000000
chr1	16825653	16825803	id-834913	40.000000
chr1	16839913	16840063	id-835626	13.000000
chr1	16840193	16840343	id-835640	41.000000
chr1	16840473	16840623	id-835654	446.000000
chr1	16840773	16840923	id-835669	26.000000
chr1	16840953	16841103	id-835678	39.000000
chr1	16846993	16847143	id-835980	14.000000
chr1	16858173	16858323	id-836539	7
chr1	16861513	16861663	id-836706	46.000000
chr1	16888053	16888203	id-838033	9
chr1	16892373	16892523	id-838249	10
chr1	16893613	16893763	id-838311	8
chr1	16918353	16918503	id-839548	39.000000
chr1	16922993	16923143	id-839780	21.000000
chr1	16928933	16929083	id-840077	18.000000
chr1	16931793	16931943	id-840220	14.000000
chr1	16932473	16932623	id-840254	12.000000
chr1	16939093	16939243	id-840585	75.000000
chr1	16940033	16940183	id-840632	106.000000
chr1	16947593	16947743	id-841010	167.000000
chr1	16949993	16950143	id-841130	47.000000
chr1	16951493	16951643	id-841205	21.000000
chr1	16971153	16971303	id-842188	62.000000
chr1	16981033	16981183	id-842682	42.000000
chr1	17004593	17004743	id-843860	30.000000
chr1	17011293	17011443	id-844195	12.000000
chr1	17029733	17029883	id-845117	26.000000
chr1	17036373	17036523	id-845449	11
chr1	17053853	17054003	id-846323	14.000000
chr1	17079213	17079363	id-847591	6
chr1	17082073	17082223	id-847734	6
chr1	17096973	17097123	id-848479	51.000000
chr1	17199253	17199403	id-853593	40.000000
chr1	17201773	17201923	id-853719	11
chr1	17215973	17216123	id-854429	48.000000
chr1	17222093	17222243	id-854735	94.000000
chr1	17222653	17222803	id-854763	351.000000
chr1	17222953	17223103	id-854778	48.000000
chr1	17223293	17223443	id-854795	15.000000
chr1	17229613	17229763	id-855111	26.000000
chr1	17231353	17231503	id-855198	317.000000
chr1	17231673	17231823	id-855214	98.000000
chr1	17240373	17240523	id-855649	121.000000
chr1	17275713	17275863	id-857416	14.000000
chr1	17278193	17278343	id-857540	8
chr1	17287273	17287423	id-857994	15.000000
chr1	17293873	17294023	id-858324	14.000000
chr1	17305273	17305423	id-858894	36.000000
chr1	17308053	17308203	id-859033	48.000000
chr1	17311273	17311423	id-859194	31.000000
chr1	17330453	17330603	id-860153	51.000000
chr1	17338393	17338543	id-860550	21.000000
chr1	17339613	17339763	id-860611	8
chr1	17342813	17342963	id-860771	7
chr1	17372693	17372843	id-862265	20.000000
chr1	17380593	17380743	id-862660	130.000000
chr1	17386273	17386423	id-862944	21.000000
chr1	17390073	17390223	id-863134	43.000000
chr1	17448493	17448643	id-866055	11
chr1	17449353	17449503	id-866098	38.000000
chr1	17452353	17452503	id-866248	14.000000
chr1	17455013	17455163	id-866381	54.000000
chr1	17482713	17482863	id-867766	14.000000
chr1	17494633	17494783	id-868362	52.000000
chr1	17495193	17495343	id-868390	49.000000
chr1	17497273	17497423	id-868494	40.000000
chr1	17516513	17516663	id-869456	45.000000
chr1	17534693	17534843	id-870365	11
chr1	17539393	17539543	id-870600	21.000000
chr1	17559633	17559783	id-871612	57.000000
chr1	17560373	17560523	id-871649	77.000000
chr1	17563633	17563783	id-871812	18.000000
chr1	17566013	17566163	id-871931	71.000000
chr1	17578353	17578503	id-872548	21.000000
chr1	17585793	17585943	id-872920	15.000000
chr1	17614013	17614163	id-874331	12.000000
chr1	17674933	17675083	id-877377	8
chr1	17696013	17696163	id-878431	9
chr1	17732733	17732883	id-880267	13.000000
chr1	17738233	17738383	id-880542	8
chr1	17750253	17750403	id-881143	27.000000
chr1	17764973	17765123	id-881879	10
chr1	17766093	17766243	id-881935	28.000000
chr1	17766333	17766483	id-881947	20.000000
chr1	17767953	17768103	id-882028	19.000000
chr1	17770013	17770163	id-882131	33.000000
chr1	17802313	17802463	id-883746	12
chr1	17803913	17804063	id-883826	18.000000
chr1	17820853	17821003	id-884673	17.000000
chr1	17828993	17829143	id-885080	32.000000
chr1	17854153	17854303	id-886338	36.000000
chr1	17863053	17863203	id-886783	10
chr1	17871973	17872123	id-887229	27.000000
chr1	17877633	17877783	id-887512	10
chr1	17878273	17878423	id-887544	12
chr1	17880653	17880803	id-887663	38.000000
chr1	17894213	17894363	id-888341	19.000000
chr1	17896293	17896443	id-888445	24.000000
chr1	17912773	17912923	id-889269	48.000000
chr1	17914273	17914423	id-889344	23.000000
chr1	17933413	17933563	id-890301	10
chr1	17938573	17938723	id-890559	36.000000
chr1	17944733	17944883	id-890867	11
chr1	17959153	17959303	id-891588	16.000000
chr1	17960153	17960303	id-891638	26.000000
chr1	17963133	17963283	id-891787	9
chr1	17980373	17980523	id-892649	15.000000
chr1	17988193	17988343	id-893040	12.000000
chr1	18013733	18013883	id-894317	11
chr1	18023013	18023163	id-894781	29.000000
chr1	18059093	18059243	id-896585	22.000000
chr1	18092093	18092243	id-898235	121.000000
chr1	18092653	18092803	id-898263	38.000000
chr1	18095213	18095363	id-898391	68.000000
chr1	18095453	18095603	id-898403	19.000000
chr1	18128753	18128903	id-900068	13.000000
chr1	18158173	18158323	id-901539	10
chr1	18192813	18192963	id-903271	13.000000
chr1	18193113	18193263	id-903286	99.000000
chr1	18196433	18196583	id-903452	12
chr1	18200793	18200943	id-903670	96.000000
chr1	18201273	18201423	id-903694	62.000000
chr1	18202093	18202243	id-903735	51.000000
chr1	18202533	18202683	id-903757	25.000000
chr1	18205493	18205643	id-903905	74.000000
chr1	18246033	18246183	id-905932	17.000000
chr1	18418613	18418763	id-914561	12.000000
chr1	18924013	18924163	id-939831	11
chr1	19201833	19201983	id-953722	20.000000
chr1	19210713	19210863	id-954166	20.000000
chr1	19217333	19217483	id-954497	8
chr1	19227073	19227223	id-954984	20.000000
chr1	19228953	19229103	id-955078	24.000000
chr1	19229313	19229463	id-955096	140.000000
chr1	19233593	19233743	id-955310	10
chr1	19239673	19239823	id-955614	32.000000
chr1	19248933	19249083	id-956077	33.000000
chr1	19250793	19250943	id-956170	14.000000
chr1	19253213	19253363	id-956291	73.000000
chr1	19254353	19254503	id-956348	16.000000
chr1	19256333	19256483	id-956447	27.000000
chr1	19265993	19266143	id-956930	18.000000
chr1	19266813	19266963	id-956971	10
chr1	19267853	19268003	id-957023	92.000000
chr1	19271893	19272043	id-957225	19.000000
chr1	19275053	19275203	id-957383	12
chr1	19275653	19275803	id-957413	17.000000
chr1	19276273	19276423	id-957444	14.000000
chr1	19281173	19281323	id-957689	8
chr1	19283293	19283443	id-957795	64.000000
chr1	19292313	19292463	id-958246	16.000000
chr1	19330013	19330163	id-960131	32.000000
chr1	19336433	19336583	id-960452	36.000000
chr1	19337733	19337883	id-960517	95.000000
chr1	19360513	19360663	id-961656	9
chr1	19414013	19414163	id-964331	18.000000
chr1	19414773	19414923	id-964369	8
chr1	19417793	19417943	id-964520	27.000000
chr1	19418233	19418383	id-964542	39.000000
chr1	19427873	19428023	id-965024	11
chr1	19489833	19489983	id-968122	67.000000
chr1	19496253	19496403	id-968443	29.000000
chr1	19529593	19529743	id-970110	12
chr1	19530013	19530163	id-970131	25.000000
chr1	19535293	19535443	id-970395	64.000000
chr1	19536193	19536343	id-970440	10
chr1	19536773	19536923	id-970469	81.000000
chr1	19537293	19537443	id-970495	9
chr1	19547613	19547763	id-971011	14
chr1	19550013	19550163	id-971131	12.000000
chr1	19558853	19559003	id-971573	13.000000
chr1	19559153	19559303	id-971588	23.000000
chr1	19567853	19568003	id-972023	21.000000
chr1	19577953	19578103	id-972528	21.000000
chr1	19578173	19578323	id-972539	13.000000
chr1	19587213	19587363	id-972991	65.000000
chr1	19635933	19636083	id-975427	112.000000
chr1	19638593	19638743	id-975560	41.000000
chr1	19639193	19639343	id-975590	25.000000
chr1	19641913	19642063	id-975726	12.000000
chr1	19663173	19663323	id-976789	13.000000
chr1	19668073	19668223	id-977034	13.000000
chr1	19670933	19671083	id-977177	10
chr1	19688293	19688443	id-978045	25.000000
chr1	19712493	19712643	id-979255	20.000000
chr1	19712753	19712903	id-979268	13.000000
chr1	19717593	19717743	id-979510	29.000000
chr1	19717913	19718063	id-979526	35.000000
chr1	19722293	19722443	id-979745	31.000000
chr1	19724933	19725083	id-979877	141.000000
chr1	19728113	19728263	id-980036	10
chr1	19732753	19732903	id-980268	15
chr1	19745013	19745163	id-980881	25.000000
chr1	19753753	19753903	id-981318	51.000000
chr1	19756733	19756883	id-981467	26.000000
chr1	19760153	19760303	id-981638	13
chr1	19761673	19761823	id-981714	24.000000
chr1	19762673	19762823	id-981764	15.000000
chr1	19763233	19763383	id-981792	9
chr1	19767073	19767223	id-981984	45.000000
chr1	19772353	19772503	id-982248	10
chr1	19775053	19775203	id-982383	46.000000
chr1	19775513	19775663	id-982406	82.000000
chr1	19777433	19777583	id-982502	158.000000
chr1	19778953	19779103	id-982578	15
chr1	19781113	19781263	id-982686	10
chr1	19783453	19783603	id-982803	9
chr1	19791733	19791883	id-983217	10
chr1	19795973	19796123	id-983429	12.000000
chr1	19803313	19803463	id-983796	22.000000
chr1	19812013	19812163	id-984231	40.000000
chr1	19812413	19812563	id-984251	16.000000
chr1	19822773	19822923	id-984769	26.000000
chr1	19831393	19831543	id-985200	113.000000
chr1	19835413	19835563	id-985401	97.000000
chr1	19839173	19839323	id-985589	22.000000
chr1	19841113	19841263	id-985686	27.000000
chr1	19886233	19886383	id-987942	45.000000
chr1	19890333	19890483	id-988147	13.000000
chr1	19896353	19896503	id-988448	10
chr1	19923353	19923503	id-989798	137.000000
chr1	19937273	19937423	id-990494	19.000000
chr1	19943173	19943323	id-990789	20.000000
chr1	19947453	19947603	id-991003	25.000000
chr1	19970633	19970783	id-992162	19.000000
chr1	19978753	19978903	id-992568	10
chr1	19980333	19980483	id-992647	31.000000
chr1	19986333	19986483	id-992947	71.000000
chr1	19988313	19988463	id-993046	9
chr1	20008853	20009003	id-994073	67.000000
chr1	20031133	20031283	id-995187	28.000000
chr1	20042193	20042343	id-995740	63.000000
chr1	20062433	20062583	id-996752	82.000000
chr1	20077153	20077303	id-997488	7
chr1	20084933	20085083	id-997877	40.000000
chr1	20092173	20092323	id-998239	59.000000
chr1	20126773	20126923	id-999969	35.000000
chr1	20137833	20137983	id-1000522	12.000000
chr1	20190413	20190563	id-1003151	30.000000
chr1	20196413	20196563	id-1003451	10
chr1	20208773	20208923	id-1004069	97.000000
chr1	20219253	20219403	id-1004593	11
chr1	20244613	20244763	id-1005861	25.000000
chr1	20275633	20275783	id-1007412	30.000000
chr1	20301393	20301543	id-1008700	20.000000
chr1	20385093	20385243	id-1012885	27.000000
chr1	20390553	20390703	id-1013158	40.000000
chr1	20398853	20399003	id-1013573	12.000000
chr1	20429533	20429683	id-1015107	44.000000
chr1	20437353	20437503	id-1015498	16.000000
chr1	20451093	20451243	id-1016185	14.000000
chr1	20521733	20521883	id-1019717	10
chr1	20582393	20582543	id-1022750	25.000000
chr1	20592813	20592963	id-1023271	8
chr1	20608453	20608603	id-1024053	17.000000
chr1	20628813	20628963	id-1025071	8
chr1	20649733	20649883	id-1026117	18.000000
chr1	20685233	20685383	id-1027892	17.000000
chr1	20693753	20693903	id-1028318	11
chr1	20707253	20707403	id-1028993	47.000000
chr1	20717253	20717403	id-1029493	13.000000
chr1	20727213	20727363	id-1029991	8
chr1	20732893	20733043	id-1030275	10
chr1	20737153	20737303	id-1030488	20.000000
chr1	20737793	20737943	id-1030520	128.000000
chr1	20753513	20753663	id-1031306	85.000000
chr1	20765933	20766083	id-1031927	16.000000
chr1	20773513	20773663	id-1032306	10
chr1	20776413	20776563	id-1032451	15.000000
chr1	20799713	20799863	id-1033616	11
chr1	20801013	20801163	id-1033681	9
chr1	20804353	20804503	id-1033848	21.000000
chr1	20805353	20805503	id-1033898	9
chr1	20807893	20808043	id-1034025	10
chr1	20809073	20809223	id-1034084	75.000000
chr1	20812353	20812503	id-1034248	16.000000
chr1	20812673	20812823	id-1034264	23.000000
chr1	20813133	20813283	id-1034287	14.000000
chr1	20820373	20820523	id-1034649	33.000000
chr1	20820933	20821083	id-1034677	20.000000
chr1	20821553	20821703	id-1034708	84.000000
chr1	20822773	20822923	id-1034769	32.000000
chr1	20834593	20834743	id-1035360	52.000000
chr1	20848933	20849083	id-1036077	17.000000
chr1	20866893	20867043	id-1036975	12
chr1	20901833	20901983	id-1038722	23.000000
chr1	20905613	20905763	id-1038911	21.000000
chr1	20911433	20911583	id-1039202	10
chr1	20914153	20914303	id-1039338	9
chr1	20916293	20916443	id-1039445	42.000000
chr1	20917053	20917203	id-1039483	17.000000
chr1	20928113	20928263	id-1040036	13.000000
chr1	20930753	20930903	id-1040168	72.000000
chr1	20940473	20940623	id-1040654	66.000000
chr1	20959733	20959883	id-1041617	13.000000
chr1	20960393	20960543	id-1041650	7
chr1	20966693	20966843	id-1041965	7
chr1	20987933	20988083	id-1043027	129.000000
chr1	21023013	21023163	id-1044781	19.000000
chr1	21023353	21023503	id-1044798	80.000000
chr1	21025053	21025203	id-1044883	58.000000
chr1	21029013	21029163	id-1045081	9
chr1	21044453	21044603	id-1045853	16.000000
chr1	21051693	21051843	id-1046215	45.000000
chr1	21058733	21058883	id-1046567	35.000000
chr1	21059313	21059463	id-1046596	19.000000
chr1	21059653	21059803	id-1046613	146.000000
chr1	21065753	21065903	id-1046918	38.000000
chr1	21080173	21080323	id-1047639	25.000000
chr1	21097373	21097523	id-1048499	9
chr1	21113233	21113383	id-1049292	61.000000
chr1	21113773	21113923	id-1049319	13.000000
chr1	21114513	21114663	id-1049356	22.000000
chr1	21118833	21118983	id-1049572	87.000000
chr1	21151893	21152043	id-1051225	9
chr1	21156133	21156283	id-1051437	11
chr1	21161353	21161503	id-1051698	13.000000
chr1	21173193	21173343	id-1052290	8
chr1	21174093	21174243	id-1052335	22.000000
chr1	21174693	21174843	id-1052365	9
chr1	21193593	21193743	id-1053310	47.000000
chr1	21199933	21200083	id-1053627	20.000000
chr1	21211753	21211903	id-1054218	24.000000
chr1	21230073	21230223	id-1055134	11
chr1	21300613	21300763	id-1058661	34.000000
chr1	21306613	21306763	id-1058961	39.000000
chr1	21315093	21315243	id-1059385	11
chr1	21319233	21319383	id-1059592	13.000000
chr1	21348873	21349023	id-1061074	155.000000
chr1	21354293	21354443	id-1061345	14.000000
chr1	21369793	21369943	id-1062120	21.000000
chr1	21376633	21376783	id-1062462	67.000000
chr1	21396233	21396383	id-1063442	37.000000
chr1	21399313	21399463	id-1063596	27.000000
chr1	21403713	21403863	id-1063816	12
chr1	21417693	21417843	id-1064515	26.000000
chr1	21425673	21425823	id-1064914	43.000000
chr1	21439533	21439683	id-1065607	11
chr1	21448653	21448803	id-1066063	32.000000
chr1	21451513	21451663	id-1066206	22.000000
chr1	21475913	21476063	id-1067426	26.000000
chr1	21476433	21476583	id-1067452	84.000000
chr1	21481353	21481503	id-1067698	15.000000
chr1	21492253	21492403	id-1068243	15.000000
chr1	21497493	21497643	id-1068505	19.000000
chr1	21501213	21501363	id-1068691	28.000000
chr1	21503433	21503583	id-1068802	68.000000
chr1	21509033	21509183	id-1069082	8
chr1	21521753	21521903	id-1069718	31.000000
chr1	21527353	21527503	id-1069998	10
chr1	21527893	21528043	id-1070025	12
chr1	21532693	21532843	id-1070265	13.000000
chr1	21556253	21556403	id-1071443	26.000000
chr1	21558573	21558723	id-1071559	16.000000
chr1	21561353	21561503	id-1071698	17.000000
chr1	21565073	21565223	id-1071884	27.000000
chr1	21565913	21566063	id-1071926	10
chr1	21578773	21578923	id-1072569	119.000000
chr1	21581833	21581983	id-1072722	31.000000
chr1	21588453	21588603	id-1073053	81.000000
chr1	21588853	21589003	id-1073073	29.000000
chr1	21589393	21589543	id-1073100	71.000000
chr1	21591413	21591563	id-1073201	9
chr1	21596793	21596943	id-1073470	9
chr1	21604873	21605023	id-1073874	9
chr1	21606053	21606203	id-1073933	11
chr1	21621533	21621683	id-1074707	12
chr1	21624593	21624743	id-1074860	12
chr1	21629253	21629403	id-1075093	24.000000
chr1	21629933	21630083	id-1075127	65.000000
chr1	21639773	21639923	id-1075619	60.000000
chr1	21643913	21644063	id-1075826	38.000000
chr1	21645293	21645443	id-1075895	17.000000
chr1	21647673	21647823	id-1076014	17.000000
chr1	21651153	21651303	id-1076188	40.000000
chr1	21660773	21660923	id-1076669	19.000000
chr1	21661293	21661443	id-1076695	12
chr1	21664753	21664903	id-1076868	72.000000
chr1	21665233	21665383	id-1076892	102.000000
chr1	21668933	21669083	id-1077077	13
chr1	21672053	21672203	id-1077233	44.000000
chr1	21672433	21672583	id-1077252	17.000000
chr1	21695053	21695203	id-1078383	33.000000
chr1	21697153	21697303	id-1078488	16.000000
chr1	21766473	21766623	id-1081954	19.000000
chr1	21777793	21777943	id-1082520	95.000000
chr1	21778513	21778663	id-1082556	22.000000
chr1	21780573	21780723	id-1082659	36.000000
chr1	21795213	21795363	id-1083391	12
chr1	21817353	21817503	id-1084498	14.000000
chr1	21819853	21820003	id-1084623	6
chr1	21826213	21826363	id-1084941	10
chr1	21838553	21838703	id-1085558	87.000000
chr1	21847513	21847663	id-1086006	16.000000
chr1	21861413	21861563	id-1086701	19.000000
chr1	21868473	21868623	id-1087054	21.000000
chr1	21876873	21877023	id-1087474	12
chr1	21879393	21879543	id-1087600	65.000000
chr1	21880253	21880403	id-1087643	43.000000
chr1	21894233	21894383	id-1088342	62.000000
chr1	21900653	21900803	id-1088663	23.000000
chr1	21913473	21913623	id-1089304	45.000000
chr1	21934433	21934583	id-1090352	10
chr1	21965213	21965363	id-1091891	18.000000
chr1	21974473	21974623	id-1092354	11.000000
chr1	22007573	22007723	id-1094009	12.000000
chr1	22023513	22023663	id-1094806	24.000000
chr1	22029973	22030123	id-1095129	18.000000
chr1	22030213	22030363	id-1095141	36.000000
chr1	22078813	22078963	id-1097571	9
chr1	22091573	22091723	id-1098209	42.000000
chr1	22102673	22102823	id-1098764	35.000000
chr1	22104653	22104803	id-1098863	11
chr1	22108973	22109123	id-1099079	10
chr1	22109653	22109803	id-1099113	80.000000
chr1	22110093	22110243	id-1099135	110.000000
chr1	22110433	22110583	id-1099152	43.000000
chr1	22127773	22127923	id-1100019	18.000000
chr1	22143493	22143643	id-1100805	32.000000
chr1	22188673	22188823	id-1103064	29.000000
chr1	22196413	22196563	id-1103451	30.000000
chr1	22225393	22225543	id-1104900	11
chr1	22231513	22231663	id-1105206	51.000000
chr1	22232713	22232863	id-1105266	11
chr1	22235853	22236003	id-1105423	15.000000
chr1	22236393	22236543	id-1105450	13
chr1	22238313	22238463	id-1105546	9
chr1	22246073	22246223	id-1105934	40.000000
chr1	22247073	22247223	id-1105984	10
chr1	22253313	22253463	id-1106296	27.000000
chr1	22257693	22257843	id-1106515	53.000000
chr1	22258733	22258883	id-1106567	37.000000
chr1	22263893	22264043	id-1106825	26.000000
chr1	22266213	22266363	id-1106941	119.000000
chr1	22283253	22283403	id-1107793	6
chr1	22290553	22290703	id-1108158	9
chr1	22292833	22292983	id-1108272	25.000000
chr1	22345693	22345843	id-1110915	36.000000
chr1	22351493	22351643	id-1111205	29.000000
chr1	22351833	22351983	id-1111222	58.000000
chr1	22352373	22352523	id-1111249	51.000000
chr1	22366333	22366483	id-1111947	7
chr1	22379053	22379203	id-1112583	71.000000
chr1	22380073	22380223	id-1112634	39.000000
chr1	22415053	22415203	id-1114383	14
chr1	22418933	22419083	id-1114577	19.000000
chr1	22432233	22432383	id-1115242	21.000000
chr1	22433773	22433923	id-1115319	9
chr1	22438193	22438343	id-1115540	16.000000
chr1	22441313	22441463	id-1115696	29.000000
chr1	22459133	22459283	id-1116587	16.000000
chr1	22602413	22602563	id-1123751	11
chr1	22743153	22743303	id-1130788	13.000000
chr1	22745453	22745603	id-1130903	14
chr1	22747093	22747243	id-1130985	18.000000
chr1	22755233	22755383	id-1131392	9
chr1	22774193	22774343	id-1132340	31.000000
chr1	22778333	22778483	id-1132547	150.000000
chr1	22779013	22779163	id-1132581	15.000000
chr1	22797733	22797883	id-1133517	15.000000
chr1	22814973	22815123	id-1134379	12
chr1	22827113	22827263	id-1134986	18.000000
chr1	22844553	22844703	id-1135858	10
chr1	22938093	22938243	id-1140535	11
chr1	22966013	22966163	id-1141931	18.000000
chr1	23000733	23000883	id-1143667	22.000000
chr1	23012333	23012483	id-1144247	7
chr1	23013813	23013963	id-1144321	19.000000
chr1	23016113	23016263	id-1144436	71.000000
chr1	23031073	23031223	id-1145184	51.000000
chr1	23036953	23037103	id-1145478	13.000000
chr1	23039233	23039383	id-1145592	27.000000
chr1	23055353	23055503	id-1146398	22.000000
chr1	23062133	23062283	id-1146737	20.000000
chr1	23065233	23065383	id-1146892	8
chr1	23066333	23066483	id-1146947	64.000000
chr1	23072793	23072943	id-1147270	34.000000
chr1	23073973	23074123	id-1147329	60.000000
chr1	23076913	23077063	id-1147476	101.000000
chr1	23080293	23080443	id-1147645	22.000000
chr1	23080753	23080903	id-1147668	13
chr1	23134973	23135123	id-1150379	38.000000
chr1	23135413	23135563	id-1150401	34.000000
chr1	23141253	23141403	id-1150693	9
chr1	23158673	23158823	id-1151564	54.000000
chr1	23159093	23159243	id-1151585	15.000000
chr1	23188313	23188463	id-1153046	17.000000
chr1	23188613	23188763	id-1153061	26.000000
chr1	23194873	23195023	id-1153374	8
chr1	23197053	23197203	id-1153483	10
chr1	23206673	23206823	id-1153964	18.000000
chr1	23212833	23212983	id-1154272	21.000000
chr1	23215333	23215483	id-1154397	25.000000
chr1	23215793	23215943	id-1154420	13.000000
chr1	23229733	23229883	id-1155117	29.000000
chr1	23246233	23246383	id-1155942	12
chr1	23290833	23290983	id-1158172	8
chr1	23295833	23295983	id-1158422	35.000000
chr1	23303013	23303163	id-1158781	34.000000
chr1	23303313	23303463	id-1158796	24.000000
chr1	23304893	23305043	id-1158875	17.000000
chr1	23340353	23340503	id-1160648	12.000000
chr1	23345773	23345923	id-1160919	100.000000
chr1	23388913	23389063	id-1163076	14
chr1	23400133	23400283	id-1163637	9
chr1	23418713	23418863	id-1164566	10
chr1	23425333	23425483	id-1164897	20.000000
chr1	23426833	23426983	id-1164972	73.000000
chr1	23428013	23428163	id-1165031	15.000000
chr1	23428953	23429103	id-1165078	43.000000
chr1	23429873	23430023	id-1165124	11
chr1	23438693	23438843	id-1165565	11
chr1	23441093	23441243	id-1165685	10
chr1	23448973	23449123	id-1166079	26.000000
chr1	23453413	23453563	id-1166301	46.000000
chr1	23479493	23479643	id-1167605	19.000000
chr1	23494113	23494263	id-1168336	12.000000
chr1	23494273	23494423	id-1168344	14.000000
chr1	23495333	23495483	id-1168397	42.000000
chr1	23496253	23496403	id-1168443	25.000000
chr1	23501133	23501283	id-1168687	11
chr1	23504253	23504403	id-1168843	16.000000
chr1	23515473	23515623	id-1169404	36.000000
chr1	23520913	23521063	id-1169676	44.000000
chr1	23521293	23521443	id-1169695	55.000000
chr1	23523533	23523683	id-1169807	109.000000
chr1	23525073	23525223	id-1169884	131.000000
chr1	23528893	23529043	id-1170075	16.000000
chr1	23551633	23551783	id-1171212	11
chr1	23576353	23576503	id-1172448	57.000000
chr1	23600053	23600203	id-1173633	78.000000
chr1	23609653	23609803	id-1174113	32.000000
chr1	23610453	23610603	id-1174153	21.000000
chr1	23656613	23656763	id-1176461	8
chr1	23669793	23669943	id-1177120	42.000000
chr1	23670853	23671003	id-1177173	388.000000
chr1	23694793	23694943	id-1178370	170.000000
chr1	23695313	23695463	id-1178396	58.000000
chr1	23695613	23695763	id-1178411	13.000000
chr1	23696073	23696223	id-1178434	16.000000
chr1	23696333	23696483	id-1178447	36.000000
chr1	23703673	23703823	id-1178814	16.000000
chr1	23704033	23704183	id-1178832	74.000000
chr1	23704933	23705083	id-1178877	11
chr1	23711353	23711503	id-1179198	45.000000
chr1	23720213	23720363	id-1179641	24.000000
chr1	23720813	23720963	id-1179671	33.000000
chr1	23721333	23721483	id-1179697	20.000000
chr1	23726933	23727083	id-1179977	11
chr1	23729533	23729683	id-1180107	32.000000
chr1	23730453	23730603	id-1180153	50.000000
chr1	23738193	23738343	id-1180540	48.000000
chr1	23748473	23748623	id-1181054	71.000000
chr1	23770773	23770923	id-1182169	22.000000
chr1	23797333	23797483	id-1183497	10
chr1	23800033	23800183	id-1183632	14.000000
chr1	23801953	23802103	id-1183728	123.000000
chr1	23805593	23805743	id-1183910	25.000000
chr1	23809853	23810003	id-1184123	13.000000
chr1	23810753	23810903	id-1184168	46.000000
chr1	23811033	23811183	id-1184182	47.000000
chr1	23823693	23823843	id-1184815	18.000000
chr1	23854773	23854923	id-1186369	11
chr1	23857813	23857963	id-1186521	25.000000
chr1	23864213	23864363	id-1186841	25.000000
chr1	23866393	23866543	id-1186950	64.000000
chr1	23871313	23871463	id-1187196	41.000000
chr1	23875333	23875483	id-1187397	10
chr1	23881413	23881563	id-1187701	37.000000
chr1	23882473	23882623	id-1187754	18.000000
chr1	23882753	23882903	id-1187768	17.000000
chr1	23883253	23883403	id-1187793	13.000000
chr1	23886093	23886243	id-1187935	91.000000
chr1	23888333	23888483	id-1188047	12.000000
chr1	23888913	23889063	id-1188076	175.000000
chr1	23903673	23903823	id-1188814	52.000000
chr1	23903993	23904143	id-1188830	76.000000
chr1	23904973	23905123	id-1188879	9
chr1	23907813	23907963	id-1189021	36.000000
chr1	23912193	23912343	id-1189240	172.000000
chr1	23918153	23918303	id-1189538	11
chr1	23919053	23919203	id-1189583	10
chr1	23961553	23961703	id-1191708	26.000000
chr1	23963993	23964143	id-1191830	33.000000
chr1	23999673	23999823	id-1193614	10
chr1	24000113	24000263	id-1193636	13.000000
chr1	24018153	24018303	id-1194538	102.000000
chr1	24045113	24045263	id-1195886	15.000000
chr1	24046013	24046163	id-1195931	32.000000
chr1	24053893	24054043	id-1196325	65.000000
chr1	24058933	24059083	id-1196577	16.000000
chr1	24069813	24069963	id-1197121	12.000000
chr1	24072153	24072303	id-1197238	15.000000
chr1	24077813	24077963	id-1197521	11
chr1	24083293	24083443	id-1197795	20.000000
chr1	24085853	24086003	id-1197923	8
chr1	24098753	24098903	id-1198568	20.000000
chr1	24104473	24104623	id-1198854	16.000000
chr1	24104773	24104923	id-1198869	26.000000
chr1	24106633	24106783	id-1198962	19.000000
chr1	24116693	24116843	id-1199465	65.000000
chr1	24117513	24117663	id-1199506	33.000000
chr1	24127253	24127403	id-1199993	60.000000
chr1	24136293	24136443	id-1200445	11
chr1	24151833	24151983	id-1201222	37.000000
chr1	24194813	24194963	id-1203371	32.000000
chr1	24243373	24243523	id-1205799	16.000000
chr1	24263373	24263523	id-1206799	7
chr1	24278173	24278323	id-1207539	24.000000
chr1	24281793	24281943	id-1207720	14.000000
chr1	24285553	24285703	id-1207908	51.000000
chr1	24286153	24286303	id-1207938	77.000000
chr1	24291453	24291603	id-1208203	14.000000
chr1	24306833	24306983	id-1208972	159.000000
chr1	24311153	24311303	id-1209188	12
chr1	24329933	24330083	id-1210127	38.000000
chr1	24335993	24336143	id-1210430	27.000000
chr1	24342373	24342523	id-1210749	24.000000
chr1	24345453	24345603	id-1210903	231.000000
chr1	24346653	24346803	id-1210963	35.000000
chr1	24349293	24349443	id-1211095	70.000000
chr1	24354693	24354843	id-1211365	23.000000
chr1	24372873	24373023	id-1212274	50.000000
chr1	24373493	24373643	id-1212305	9
chr1	24397413	24397563	id-1213501	20.000000
chr1	24434433	24434583	id-1215352	17.000000
chr1	24435413	24435563	id-1215401	13
chr1	24439133	24439283	id-1215587	18.000000
chr1	24469813	24469963	id-1217121	8
chr1	24476413	24476563	id-1217451	14.000000
chr1	24477073	24477223	id-1217484	15.000000
chr1	24518473	24518623	id-1219554	13.000000
chr1	24519493	24519643	id-1219605	10
chr1	24525873	24526023	id-1219924	12.000000
chr1	24528473	24528623	id-1220054	37.000000
chr1	24592953	24593103	id-1223278	16.000000
chr1	24610413	24610563	id-1224151	27.000000
chr1	24616533	24616683	id-1224457	22.000000
chr1	24620913	24621063	id-1224676	126.000000
chr1	24644813	24644963	id-1225871	9
chr1	24648873	24649023	id-1226074	15.000000
chr1	24656753	24656903	id-1226468	51.000000
chr1	24676533	24676683	id-1227457	17.000000
chr1	24678773	24678923	id-1227569	9
chr1	24689633	24689783	id-1228112	58.000000
chr1	24691853	24692003	id-1228223	67.000000
chr1	24706513	24706663	id-1228956	23.000000
chr1	24710833	24710983	id-1229172	36.000000
chr1	24712113	24712263	id-1229236	14.000000
chr1	24717913	24718063	id-1229526	38.000000
chr1	24718913	24719063	id-1229576	10
chr1	24720553	24720703	id-1229658	34.000000
chr1	24726673	24726823	id-1229964	33.000000
chr1	24736133	24736283	id-1230437	38.000000
chr1	24740233	24740383	id-1230642	31.000000
chr1	24742133	24742283	id-1230737	182.000000
chr1	24743573	24743723	id-1230809	221.000000
chr1	24744353	24744503	id-1230848	17.000000
chr1	24781373	24781523	id-1232699	14.000000
chr1	24788793	24788943	id-1233070	22.000000
chr1	24791013	24791163	id-1233181	11
chr1	24795233	24795383	id-1233392	12
chr1	24828873	24829023	id-1235074	12.000000
chr1	24829293	24829443	id-1235095	23.000000
chr1	24863133	24863283	id-1236787	6
chr1	24867553	24867703	id-1237008	28.000000
chr1	24878773	24878923	id-1237569	13.000000
chr1	24885633	24885783	id-1237912	26.000000
chr1	24913813	24913963	id-1239321	17.000000
chr1	24961813	24961963	id-1241721	59.000000
chr1	24969453	24969603	id-1242103	301.000000
chr1	25010233	25010383	id-1244142	119.000000
chr1	25015193	25015343	id-1244390	20.000000
chr1	25020933	25021083	id-1244677	15.000000
chr1	25025573	25025723	id-1244909	38.000000
chr1	25029093	25029243	id-1245085	65.000000
chr1	25031273	25031423	id-1245194	37.000000
chr1	25031853	25032003	id-1245223	44.000000
chr1	25034333	25034483	id-1245347	17.000000
chr1	25039793	25039943	id-1245620	14.000000
chr1	25041693	25041843	id-1245715	12
chr1	25045433	25045583	id-1245902	39.000000
chr1	25046673	25046823	id-1245964	35.000000
chr1	25051073	25051223	id-1246184	21.000000
chr1	25051493	25051643	id-1246205	28.000000
chr1	25054153	25054303	id-1246338	54.000000
chr1	25062493	25062643	id-1246755	14.000000
chr1	25067953	25068103	id-1247028	17.000000
chr1	25068973	25069123	id-1247079	61.000000
chr1	25069993	25070143	id-1247130	12
chr1	25071553	25071703	id-1247208	179.000000
chr1	25072673	25072823	id-1247264	12.000000
chr1	25073253	25073403	id-1247293	12
chr1	25074153	25074303	id-1247338	36.000000
chr1	25086053	25086203	id-1247933	19.000000
chr1	25088893	25089043	id-1248075	25.000000
chr1	25092033	25092183	id-1248232	20.000000
chr1	25096853	25097003	id-1248473	147.000000
chr1	25097533	25097683	id-1248507	30.000000
chr1	25098193	25098343	id-1248540	11
chr1	25110973	25111123	id-1249179	7
chr1	25114953	25115103	id-1249378	7
chr1	25120393	25120543	id-1249650	49.000000
chr1	25132133	25132283	id-1250237	55.000000
chr1	25132573	25132723	id-1250259	9
chr1	25154373	25154523	id-1251349	19.000000
chr1	25157273	25157423	id-1251494	37.000000
chr1	25161513	25161663	id-1251706	30.000000
chr1	25174573	25174723	id-1252359	45.000000
chr1	25176953	25177103	id-1252478	16.000000
chr1	25215793	25215943	id-1254420	21.000000
chr1	25236133	25236283	id-1255437	16.000000
chr1	25237713	25237863	id-1255516	14
chr1	25273833	25273983	id-1257322	11
chr1	25275833	25275983	id-1257422	25.000000
chr1	25278393	25278543	id-1257550	13.000000
chr1	25281773	25281923	id-1257719	25.000000
chr1	25291233	25291383	id-1258192	10
chr1	25293253	25293403	id-1258293	55.000000
chr1	25297033	25297183	id-1258482	16.000000
chr1	25298713	25298863	id-1258566	10
chr1	25348933	25349083	id-1261077	19.000000
chr1	25349413	25349563	id-1261101	40.000000
chr1	25358733	25358883	id-1261567	8
chr1	25428013	25428163	id-1265031	20.000000
chr1	25434153	25434303	id-1265338	9
chr1	25509173	25509323	id-1269089	20.000000
chr1	25531473	25531623	id-1270204	13.000000
chr1	25550053	25550203	id-1271133	13
chr1	25558533	25558683	id-1271557	11
chr1	25558973	25559123	id-1271579	62.000000
chr1	25559693	25559843	id-1271615	38.000000
chr1	25563853	25564003	id-1271823	12.000000
chr1	25566473	25566623	id-1271954	31.000000
chr1	25573513	25573663	id-1272306	10
chr1	25574013	25574163	id-1272331	105.000000
chr1	25580493	25580643	id-1272655	34.000000
chr1	25583793	25583943	id-1272820	24.000000
chr1	25586413	25586563	id-1272951	9
chr1	25594433	25594583	id-1273352	29.000000
chr1	25616613	25616763	id-1274461	6
chr1	25646933	25647083	id-1275977	64.000000
chr1	25656573	25656723	id-1276459	20.000000
chr1	25664753	25664903	id-1276868	21.000000
chr1	25665373	25665523	id-1276899	10
chr1	25670553	25670703	id-1277158	44.000000
chr1	25683373	25683523	id-1277799	7
chr1	25687453	25687603	id-1278003	19.000000
chr1	25687773	25687923	id-1278019	28.000000
chr1	25698353	25698503	id-1278548	58.000000
chr1	25709633	25709783	id-1279112	14.000000
chr1	25756693	25756843	id-1281465	24.000000
chr1	25756913	25757063	id-1281476	19.000000
chr1	25757153	25757303	id-1281488	63.000000
chr1	25768713	25768863	id-1282066	9
chr1	25785133	25785283	id-1282887	11
chr1	25794613	25794763	id-1283361	14.000000
chr1	25795773	25795923	id-1283419	36.000000
chr1	25813253	25813403	id-1284293	25.000000
chr1	25827753	25827903	id-1285018	58.000000
chr1	25829573	25829723	id-1285109	31.000000
chr1	25831873	25832023	id-1285224	10
chr1	25846233	25846383	id-1285942	27.000000
chr1	25847073	25847223	id-1285984	19.000000
chr1	25870053	25870203	id-1287133	12
chr1	25876753	25876903	id-1287468	9
chr1	25883273	25883423	id-1287794	13.000000
chr1	25893673	25893823	id-1288314	57.000000
chr1	25894573	25894723	id-1288359	7
chr1	25895553	25895703	id-1288408	33.000000
chr1	25916913	25917063	id-1289476	22.000000
chr1	25935193	25935343	id-1290390	19.000000
chr1	25936513	25936663	id-1290456	21.000000
chr1	25937533	25937683	id-1290507	11
chr1	25942933	25943083	id-1290777	23.000000
chr1	25956433	25956583	id-1291452	12
chr1	25968433	25968583	id-1292052	17.000000
chr1	25969273	25969423	id-1292094	20.000000
chr1	25975313	25975463	id-1292396	9
chr1	25987653	25987803	id-1293013	15.000000
chr1	25999453	25999603	id-1293603	11
chr1	26010393	26010543	id-1294150	14.000000
chr1	26014773	26014923	id-1294369	10
chr1	26021233	26021383	id-1294692	16.000000
chr1	26021653	26021803	id-1294713	195.000000
chr1	26022453	26022603	id-1294753	101.000000
chr1	26026753	26026903	id-1294968	27.000000
chr1	26028933	26029083	id-1295077	15.000000
chr1	26034613	26034763	id-1295361	30.000000
chr1	26034833	26034983	id-1295372	54.000000
chr1	26036553	26036703	id-1295458	53.000000
chr1	26037533	26037683	id-1295507	14.000000
chr1	26038233	26038383	id-1295542	74.000000
chr1	26047213	26047363	id-1295991	9
chr1	26053573	26053723	id-1296309	15.000000
chr1	26054253	26054403	id-1296343	10
chr1	26057353	26057503	id-1296498	17.000000
chr1	26070113	26070263	id-1297136	9
chr1	26070673	26070823	id-1297164	18.000000
chr1	26107033	26107183	id-1298982	10
chr1	26113513	26113663	id-1299306	10
chr1	26122013	26122163	id-1299731	10
chr1	26123433	26123583	id-1299802	32.000000
chr1	26126473	26126623	id-1299954	9
chr1	26132993	26133143	id-1300280	21.000000
chr1	26145733	26145883	id-1300917	17.000000
chr1	26146333	26146483	id-1300947	18.000000
chr1	26148233	26148383	id-1301042	18.000000
[truncated: 147,789 more rows]
